# Supplementary material for: (Z)-4-[3-(2,5-Dioxoimidazolidin-4-ylidenemeth­yl)-1H-indol-1-ylmeth­yl]benzonitrile
Source: Acta Crystallogr Sect E Struct Rep Online. 2008 Oct 18;64(Pt 11):o2122. doi: 10.1107/S1600536808032601 (PMC2959711; doi:10.1107/S1600536808032601)
Supplement: Supplementary file 1 [file e-64-o2122-sup1.cif]

##############################################################################
###                                                                        ###
###        Electronic paper (Acta Crystallographica Section E)             ###
###                                                                        ###
##############################################################################
#                                                                            #
# This CIF contains the data in a paper accepted for publication in Acta     #
# Crystallographica Section E. It conforms to the requirements of Notes      #
# for Authors for Section E, and has been peer reviewed under the auspices   #
# of the IUCr Commission on Journals.                                        #
#                                                                            #
# Full details of the Crystallographic Information File format               #
# are given in the paper "The Crystallographic Information File (CIF):       #
# a New Standard Archive File for Crystallography" by S. R. Hall, F. H.      #
# Allen and I. D. Brown [Acta Cryst. (1991), A47, 655-685].                  #
#                                                                            #
# The current version of the core CIF dictionary is obtainable from          #
# ftp://ftp.iucr.org/pub/cif_core.dic. The current version number is 2.4.    #
#                                                                            #
# Software is freely available for graphical display of the structure(s) in  #
# this CIF.  For information consult the CIF home page http://www.iucr.org/  #
# cif/home.html                                                              #
#                                                                            #
# This file may be used for bona fide research purposes within the           #
# scientific community so long as proper attribution is given to the journal # 
# article from which it was obtained.                                        #
#                                                                            #
##############################################################################
                                             
data_global
_audit_creation_method     'SHELXL97 CIF, edited IUCr template'
_journal_date_recd_electronic     2008-09-19
_journal_date_accepted     2008-10-09
_journal_name_full     'Acta Crystallographica, Section E'
_journal_year     2008
_journal_volume     64
_journal_issue     11
_journal_page_first     o2122
_journal_page_last     o2122
_journal_paper_category     QO
_journal_coeditor_code     FJ2156
_publ_contact_author_name     'Dr P.A. Crooks'
_publ_contact_author_address
;
Dept. of Pharm. Sciences
College of Pharmacy
University of Kentucky
Lexington KY 40536
USA
;
_publ_contact_author_email     'pcrooks@uky.edu'
_publ_contact_author_fax     '859 257 2585'
_publ_contact_author_phone     '859 257 1718'
_publ_section_title
;\
(<i>Z</i>)-4-[3-(2,5-Dioxoimidazolidin-4-ylidenemethyl)-1<i>H</i>-indol-1-\
ylmethyl]benzonitrile
;
loop_
    _publ_author_name
    _publ_author_address
    'Narsimha Reddy Penthala'
;
Department of Pharmaceutical Sciences
College of Pharmacy
University of Kentucky
Lexington
KY 40536
USA
;
    'Thirupathi Reddy Yerram Reddy'
;
Department of Pharmaceutical Sciences
College of Pharmacy
University of Kentucky
Lexington
KY 40536
USA
;
    'Parkin, Sean'
;
Department of Chemistry
University of Kentucky
Lexington
KY 40506
USA
;
    'Crooks, Peter A.'
;
Department of Pharmaceutical Sciences
College of Pharmacy
University of Kentucky
Lexington
KY 40536
USA
;
data_I
_audit_creation_method     SHELXL-97
_chemical_name_systematic
;
(<i>Z</i>)-4-[3-(2,5-Dioxoimidazolidin-4-ylidenemethyl)-1<i>H</i>-indol-
1-ylmethyl]benzonitrile
;
_chemical_name_common     ?
_chemical_formula_moiety     'C20 H14 N4 O2'
_chemical_formula_sum     'C20 H14 N4 O2'
_chemical_formula_iupac     'C20 H14 N4 O2'
_chemical_formula_weight     342.35
_chemical_melting_point     ?
_symmetry_cell_setting     monoclinic
_symmetry_space_group_name_H-M     'C 2/c'
_symmetry_space_group_name_Hall     '-C 2yc'
loop_
    _symmetry_equiv_pos_as_xyz
    'x, y, z'
    '-x, y, -z+1/2'
    'x+1/2, y+1/2, z'
    '-x+1/2, y+1/2, -z+1/2'
    '-x, -y, -z'
    'x, -y, z-1/2'
    '-x+1/2, -y+1/2, -z'
    'x+1/2, -y+1/2, z-1/2'
_cell_length_a     18.8495(16)
_cell_length_b     7.6812(7)
_cell_length_c     24.322(2)
_cell_angle_alpha     90.00
_cell_angle_beta     110.939(3)
_cell_angle_gamma     90.00
_cell_volume     3289.0(5)
_cell_formula_units_Z     8
_cell_measurement_reflns_used     9981
_cell_measurement_theta_min     3.89
_cell_measurement_theta_max     68.79
_cell_measurement_temperature     90.0(2)
_exptl_crystal_description     block
_exptl_crystal_colour     yellow
_exptl_crystal_size_max     0.15
_exptl_crystal_size_mid     0.08
_exptl_crystal_size_min     0.06
_exptl_crystal_density_diffrn     1.383
_exptl_crystal_density_meas     ?
_exptl_crystal_density_method     'not measured'
_exptl_crystal_F_000     1424
_exptl_absorpt_coefficient_mu     0.756
_exptl_absorpt_correction_type     multi-scan
_exptl_absorpt_process_details     '(SADABS in APEX2; Bruker, 2006)'
_exptl_absorpt_correction_T_min     0.806
_exptl_absorpt_correction_T_max     0.957
_exptl_special_details
;
;
_diffrn_ambient_temperature     90.0(2)
_diffrn_radiation_type     CuK\a
_diffrn_radiation_wavelength     1.54178
_diffrn_radiation_source     'fine-focus rotating anode'
_diffrn_radiation_monochromator     'graded multilayer optics'
_diffrn_measurement_device_type     'Bruker X8 Proteum'
_diffrn_measurement_method     '\f and \w'
_diffrn_detector_area_resol_mean     18
_diffrn_reflns_number     23493
_diffrn_reflns_av_R_equivalents     0.0387
_diffrn_reflns_av_sigmaI/netI     0.0237
_diffrn_reflns_theta_min     3.89
_diffrn_reflns_theta_max     68.79
_diffrn_reflns_theta_full     68.79
_diffrn_measured_fraction_theta_max     0.993
_diffrn_measured_fraction_theta_full     0.993
_diffrn_reflns_limit_h_min     -22
_diffrn_reflns_limit_h_max     22
_diffrn_reflns_limit_k_min     -9
_diffrn_reflns_limit_k_max     9
_diffrn_reflns_limit_l_min     -28
_diffrn_reflns_limit_l_max     29
_diffrn_standards_number     0
_diffrn_standards_interval_count     .
_diffrn_standards_interval_time     .
_diffrn_standards_decay_%     ?
_refine_special_details
;
Refinement of <i>F</i>^2^ against ALL reflections. The weighted <i>R</i>-factor
<i>wR</i> and goodness of fit <i>S</i> are based on <i>F</i>^2^, conventional
<i>R</i>-factors <i>R</i> are based on <i>F</i>, with <i>F</i> set to zero for
negative <i>F</i>^2^. The threshold expression of <i>F</i>^2^ >
2\s(<i>F</i>^2^) is used only for calculating <i>R</i>-factors(gt) <i>etc</i>.
and is not relevant to the choice of reflections for refinement.
<i>R</i>-factors based on <i>F</i>^2^ are statistically about twice as large
as those based on <i>F</i>, and <i>R</i>- factors based on ALL data will be
even larger.
;
_reflns_number_total     3025
_reflns_number_gt     2849
_reflns_threshold_expression     I>2\s(I)
_refine_ls_structure_factor_coef     Fsqd
_refine_ls_matrix_type     full
_refine_ls_R_factor_all     0.0355
_refine_ls_R_factor_gt     0.0336
_refine_ls_wR_factor_gt     0.0858
_refine_ls_wR_factor_ref     0.0882
_refine_ls_goodness_of_fit_ref     1.039
_refine_ls_restrained_S_all     1.039
_refine_ls_number_reflns     3025
_refine_ls_number_parameters     236
_refine_ls_number_restraints     0
_refine_ls_hydrogen_treatment     constr
_refine_ls_weighting_scheme     calc
_refine_ls_weighting_details
          'calc w=1/[\s^2^(Fo^2^)+(0.043P)^2^+2.7005P] where P=(Fo^2^+2Fc^2^)/3'
_atom_sites_solution_hydrogens     geom
_atom_sites_solution_primary     direct
_atom_sites_solution_secondary     difmap
_refine_ls_shift/su_max     0.001
_refine_ls_shift/su_mean     0.000
_refine_diff_density_max     0.243
_refine_diff_density_min     -0.304
_refine_ls_extinction_method     'SHELXL97 (Sheldrick, 2008)'
_refine_ls_extinction_coef     0.00030(6)
_refine_ls_extinction_expression
                                  'Fc^*^=kFc[1+0.001xFc^2^\l^3^/sin(2\q)]^-1/4^'
loop_
    _atom_type_symbol
    _atom_type_description
    _atom_type_scat_dispersion_real
    _atom_type_scat_dispersion_imag
    _atom_type_scat_source
    'C' 'C' 0.0181 0.0091
                         'International Tables Vol C Tables 4.2.6.8 and 6.1.1.4'
    'H' 'H' 0.0000 0.0000
                         'International Tables Vol C Tables 4.2.6.8 and 6.1.1.4'
    'N' 'N' 0.0311 0.0180
                         'International Tables Vol C Tables 4.2.6.8 and 6.1.1.4'
    'O' 'O' 0.0492 0.0322
                         'International Tables Vol C Tables 4.2.6.8 and 6.1.1.4'
_computing_data_collection     'APEX2 (Bruker, 2006)'
_computing_cell_refinement     'APEX2 (Bruker, 2006)'
_computing_data_reduction     'APEX2 (Bruker, 2006)'
_computing_structure_solution     'SHELXS97 (Sheldrick, 2008)'
_computing_structure_refinement     'SHELXL97 (Sheldrick, 2008)'
_computing_molecular_graphics     'XP in SHELXTL (Sheldrick, 2008)'
_computing_publication_material
;
SHELX97 (Sheldrick, 2008) and local procedures
;
loop_
    _atom_site_type_symbol
    _atom_site_label
    _atom_site_fract_x
    _atom_site_fract_y
    _atom_site_fract_z
    _atom_site_U_iso_or_equiv
    _atom_site_adp_type
    _atom_site_calc_flag
    _atom_site_refinement_flags
    _atom_site_occupancy
    _atom_site_disorder_assembly
    _atom_site_disorder_group
    N N1 0.41106(5) 0.49108(13) 0.60476(4) 0.0204(2) Uani d . 1 . .
    N N2 0.28685(7) 0.12998(16) 0.84996(5) 0.0344(3) Uani d . 1 . .
    N N3 0.66684(5) 0.16845(13) 0.50768(4) 0.0204(2) Uani d . 1 . .
    H H3 0.7010 0.1248 0.4946 0.024 Uiso calc R 1 . .
    N N4 0.56545(5) 0.18829(13) 0.53212(4) 0.0213(2) Uani d . 1 . .
    H H4 0.5232 0.1612 0.5377 0.026 Uiso calc R 1 . .
    O O1 0.71827(4) 0.44259(11) 0.53352(4) 0.0233(2) Uani d . 1 . .
    O O2 0.58759(5) -0.07063(12) 0.49259(4) 0.0300(2) Uani d . 1 . .
    C C1 0.46081(6) 0.41065(15) 0.58406(5) 0.0196(2) Uani d . 1 . .
    H H1 0.4549 0.2960 0.5684 0.024 Uiso calc R 1 . .
    C C2 0.52091(6) 0.51930(15) 0.58903(5) 0.0185(2) Uani d . 1 . .
    C C3 0.50688(6) 0.67773(15) 0.61526(5) 0.0201(2) Uani d . 1 . .
    C C4 0.54595(7) 0.83512(16) 0.63133(6) 0.0269(3) Uani d . 1 . .
    H H4A 0.5928 0.8535 0.6257 0.032 Uiso calc R 1 . .
    C C5 0.51500(8) 0.96293(17) 0.65546(7) 0.0343(3) Uani d . 1 . .
    H H5 0.5412 1.0703 0.6668 0.041 Uiso calc R 1 . .
    C C6 0.44596(8) 0.93872(17) 0.66367(6) 0.0337(3) Uani d . 1 . .
    H H6 0.4263 1.0298 0.6805 0.040 Uiso calc R 1 . .
    C C7 0.40588(7) 0.78571(17) 0.64794(6) 0.0271(3) Uani d . 1 . .
    H H7 0.3587 0.7693 0.6531 0.033 Uiso calc R 1 . .
    C C8 0.43762(6) 0.65602(15) 0.62406(5) 0.0210(3) Uani d . 1 . .
    C C9 0.33815(6) 0.41858(17) 0.60065(5) 0.0235(3) Uani d . 1 . .
    H H9A 0.3245 0.3259 0.5704 0.028 Uiso calc R 1 . .
    H H9B 0.2993 0.5112 0.5869 0.028 Uiso calc R 1 . .
    C C10 0.33468(6) 0.34369(15) 0.65670(5) 0.0199(3) Uani d . 1 . .
    C C11 0.27885(7) 0.22088(16) 0.65210(5) 0.0245(3) Uani d . 1 . .
    H H11 0.2487 0.1771 0.6145 0.029 Uiso calc R 1 . .
    C C12 0.26669(7) 0.16176(16) 0.70142(6) 0.0264(3) Uani d . 1 . .
    H H12 0.2280 0.0786 0.6979 0.032 Uiso calc R 1 . .
    C C13 0.31168(7) 0.22512(15) 0.75657(5) 0.0225(3) Uani d . 1 . .
    C C14 0.36964(7) 0.34280(15) 0.76188(5) 0.0222(3) Uani d . 1 . .
    H H14 0.4013 0.3830 0.7996 0.027 Uiso calc R 1 . .
    C C15 0.38107(6) 0.40105(15) 0.71200(5) 0.0216(3) Uani d . 1 . .
    H H15 0.4209 0.4809 0.7155 0.026 Uiso calc R 1 . .
    C C16 0.29783(7) 0.17006(16) 0.80831(5) 0.0266(3) Uani d . 1 . .
    C C17 0.58384(6) 0.49104(15) 0.57005(5) 0.0194(2) Uani d . 1 . .
    H H17 0.6177 0.5866 0.5755 0.023 Uiso calc R 1 . .
    C C18 0.60159(6) 0.34914(15) 0.54582(5) 0.0186(2) Uani d . 1 . .
    C C19 0.66927(6) 0.33333(15) 0.52922(5) 0.0190(2) Uani d . 1 . .
    C C20 0.60397(6) 0.07873(16) 0.50901(5) 0.0220(3) Uani d . 1 . .
loop_
    _atom_site_aniso_label
    _atom_site_aniso_U_11
    _atom_site_aniso_U_22
    _atom_site_aniso_U_33
    _atom_site_aniso_U_12
    _atom_site_aniso_U_13
    _atom_site_aniso_U_23
    N1 0.0187(5) 0.0246(5) 0.0217(5) -0.0014(4) 0.0117(4) -0.0015(4)
    N2 0.0372(6) 0.0407(7) 0.0285(6) -0.0136(5) 0.0156(5) -0.0019(5)
    N3 0.0167(5) 0.0266(5) 0.0216(5) -0.0027(4) 0.0116(4) -0.0056(4)
    N4 0.0171(5) 0.0257(5) 0.0260(5) -0.0045(4) 0.0137(4) -0.0056(4)
    O1 0.0205(4) 0.0268(4) 0.0277(4) -0.0048(3) 0.0148(3) -0.0036(3)
    O2 0.0242(4) 0.0301(5) 0.0419(5) -0.0081(4) 0.0195(4) -0.0151(4)
    C1 0.0207(5) 0.0222(6) 0.0190(5) 0.0000(4) 0.0109(4) -0.0021(4)
    C2 0.0182(5) 0.0215(6) 0.0168(5) 0.0010(4) 0.0076(4) 0.0007(4)
    C3 0.0206(6) 0.0215(6) 0.0198(5) 0.0015(4) 0.0091(4) 0.0025(4)
    C4 0.0268(6) 0.0223(6) 0.0354(7) -0.0011(5) 0.0156(5) 0.0008(5)
    C5 0.0384(7) 0.0207(6) 0.0477(8) -0.0023(5) 0.0201(6) -0.0046(6)
    C6 0.0387(8) 0.0240(7) 0.0440(8) 0.0065(5) 0.0215(6) -0.0037(6)
    C7 0.0270(6) 0.0275(6) 0.0318(7) 0.0052(5) 0.0166(5) 0.0017(5)
    C8 0.0217(6) 0.0218(6) 0.0213(6) 0.0019(4) 0.0100(5) 0.0022(4)
    C9 0.0181(5) 0.0327(7) 0.0223(6) -0.0031(5) 0.0104(5) -0.0015(5)
    C10 0.0180(5) 0.0214(6) 0.0237(6) 0.0021(4) 0.0115(5) -0.0017(4)
    C11 0.0230(6) 0.0280(6) 0.0239(6) -0.0048(5) 0.0102(5) -0.0050(5)
    C12 0.0255(6) 0.0272(6) 0.0296(6) -0.0080(5) 0.0137(5) -0.0026(5)
    C13 0.0242(6) 0.0225(6) 0.0242(6) 0.0004(5) 0.0128(5) 0.0012(5)
    C14 0.0228(6) 0.0219(6) 0.0222(6) -0.0005(4) 0.0083(5) -0.0016(4)
    C15 0.0192(5) 0.0216(6) 0.0255(6) -0.0021(4) 0.0100(5) -0.0005(5)
    C16 0.0270(6) 0.0277(6) 0.0267(6) -0.0060(5) 0.0118(5) -0.0018(5)
    C17 0.0174(5) 0.0234(6) 0.0190(5) -0.0025(4) 0.0083(4) 0.0006(4)
    C18 0.0163(5) 0.0238(6) 0.0171(5) -0.0012(4) 0.0078(4) 0.0002(4)
    C19 0.0180(5) 0.0252(6) 0.0156(5) -0.0013(4) 0.0081(4) -0.0006(4)
    C20 0.0186(5) 0.0275(6) 0.0225(6) -0.0038(5) 0.0105(4) -0.0061(5)
_geom_special_details
;
All e.s.d.'s (except the e.s.d. in the dihedral angle between two l.s. planes)
are estimated using the full covariance matrix. The cell e.s.d.'s are taken
into account individually in the estimation of e.s.d.'s in distances, angles
and torsion angles; correlations between e.s.d.'s in cell parameters are only
used when they are defined by crystal symmetry. An approximate (isotropic)
treatment of cell e.s.d.'s is used for estimating e.s.d.'s involving l.s.
planes.
;
loop_
    _geom_bond_atom_site_label_1
    _geom_bond_atom_site_label_2
    _geom_bond_site_symmetry_2
    _geom_bond_distance
    _geom_bond_publ_flag
    N1 C1 . 1.3608(15) ?
    N1 C8 . 1.3815(15) ?
    N1 C9 . 1.4527(14) ?
    N2 C16 . 1.1459(17) ?
    N3 C19 . 1.3650(15) ?
    N3 C20 . 1.3812(15) ?
    N3 H3 . 0.8800 ?
    N4 C20 . 1.3576(15) ?
    N4 C18 . 1.3926(15) ?
    N4 H4 . 0.8800 ?
    O1 C19 . 1.2246(14) ?
    O2 C20 . 1.2178(15) ?
    C1 C2 . 1.3772(16) ?
    C1 H1 . 0.9500 ?
    C2 C17 . 1.4348(16) ?
    C2 C3 . 1.4416(16) ?
    C3 C4 . 1.3967(17) ?
    C3 C8 . 1.4064(16) ?
    C4 C5 . 1.3759(19) ?
    C4 H4A . 0.9500 ?
    C5 C6 . 1.398(2) ?
    C5 H5 . 0.9500 ?
    C6 C7 . 1.3754(19) ?
    C6 H6 . 0.9500 ?
    C7 C8 . 1.3913(17) ?
    C7 H7 . 0.9500 ?
    C9 C10 . 1.5025(16) ?
    C9 H9A . 0.9900 ?
    C9 H9B . 0.9900 ?
    C10 C11 . 1.3877(17) ?
    C10 C15 . 1.3883(16) ?
    C11 C12 . 1.3761(17) ?
    C11 H11 . 0.9500 ?
    C12 C13 . 1.3938(17) ?
    C12 H12 . 0.9500 ?
    C13 C14 . 1.3879(17) ?
    C13 C16 . 1.4372(17) ?
    C14 C15 . 1.3805(17) ?
    C14 H14 . 0.9500 ?
    C15 H15 . 0.9500 ?
    C17 C18 . 1.3372(17) ?
    C17 H17 . 0.9500 ?
    C18 C19 . 1.4742(15) ?
loop_
    _geom_angle_atom_site_label_1
    _geom_angle_atom_site_label_2
    _geom_angle_atom_site_label_3
    _geom_angle_site_symmetry_1
    _geom_angle_site_symmetry_3
    _geom_angle
    _geom_angle_publ_flag
    C1 N1 C8 . . 109.16(9) ?
    C1 N1 C9 . . 124.09(10) ?
    C8 N1 C9 . . 126.44(10) ?
    C19 N3 C20 . . 111.43(9) ?
    C19 N3 H3 . . 124.3 ?
    C20 N3 H3 . . 124.3 ?
    C20 N4 C18 . . 111.14(9) ?
    C20 N4 H4 . . 124.4 ?
    C18 N4 H4 . . 124.4 ?
    N1 C1 C2 . . 110.27(10) ?
    N1 C1 H1 . . 124.9 ?
    C2 C1 H1 . . 124.9 ?
    C1 C2 C17 . . 128.96(11) ?
    C1 C2 C3 . . 105.97(10) ?
    C17 C2 C3 . . 125.00(10) ?
    C4 C3 C8 . . 119.03(11) ?
    C4 C3 C2 . . 133.85(11) ?
    C8 C3 C2 . . 107.12(10) ?
    C5 C4 C3 . . 118.39(12) ?
    C5 C4 H4A . . 120.8 ?
    C3 C4 H4A . . 120.8 ?
    C4 C5 C6 . . 121.63(13) ?
    C4 C5 H5 . . 119.2 ?
    C6 C5 H5 . . 119.2 ?
    C7 C6 C5 . . 121.37(12) ?
    C7 C6 H6 . . 119.3 ?
    C5 C6 H6 . . 119.3 ?
    C6 C7 C8 . . 116.92(11) ?
    C6 C7 H7 . . 121.5 ?
    C8 C7 H7 . . 121.5 ?
    N1 C8 C7 . . 129.86(11) ?
    N1 C8 C3 . . 107.48(10) ?
    C7 C8 C3 . . 122.66(11) ?
    N1 C9 C10 . . 115.55(9) ?
    N1 C9 H9A . . 108.4 ?
    C10 C9 H9A . . 108.4 ?
    N1 C9 H9B . . 108.4 ?
    C10 C9 H9B . . 108.4 ?
    H9A C9 H9B . . 107.5 ?
    C11 C10 C15 . . 119.39(11) ?
    C11 C10 C9 . . 117.71(10) ?
    C15 C10 C9 . . 122.75(10) ?
    C12 C11 C10 . . 120.79(11) ?
    C12 C11 H11 . . 119.6 ?
    C10 C11 H11 . . 119.6 ?
    C11 C12 C13 . . 119.35(11) ?
    C11 C12 H12 . . 120.3 ?
    C13 C12 H12 . . 120.3 ?
    C14 C13 C12 . . 120.33(11) ?
    C14 C13 C16 . . 119.57(11) ?
    C12 C13 C16 . . 120.10(11) ?
    C15 C14 C13 . . 119.62(11) ?
    C15 C14 H14 . . 120.2 ?
    C13 C14 H14 . . 120.2 ?
    C14 C15 C10 . . 120.43(11) ?
    C14 C15 H15 . . 119.8 ?
    C10 C15 H15 . . 119.8 ?
    N2 C16 C13 . . 178.46(14) ?
    C18 C17 C2 . . 129.12(11) ?
    C18 C17 H17 . . 115.4 ?
    C2 C17 H17 . . 115.4 ?
    C17 C18 N4 . . 130.58(10) ?
    C17 C18 C19 . . 124.41(10) ?
    N4 C18 C19 . . 104.99(9) ?
    O1 C19 N3 . . 126.12(10) ?
    O1 C19 C18 . . 128.34(10) ?
    N3 C19 C18 . . 105.54(9) ?
    O2 C20 N4 . . 127.55(11) ?
    O2 C20 N3 . . 125.55(11) ?
    N4 C20 N3 . . 106.90(10) ?
loop_
    _geom_torsion_atom_site_label_1
    _geom_torsion_atom_site_label_2
    _geom_torsion_atom_site_label_3
    _geom_torsion_atom_site_label_4
    _geom_torsion_site_symmetry_1
    _geom_torsion_site_symmetry_2
    _geom_torsion_site_symmetry_3
    _geom_torsion_site_symmetry_4
    _geom_torsion
    _geom_torsion_publ_flag
    C8 N1 C1 C2 . . . . -0.07(13) ?
    C9 N1 C1 C2 . . . . 173.86(10) ?
    N1 C1 C2 C17 . . . . -176.56(11) ?
    N1 C1 C2 C3 . . . . 0.49(13) ?
    C1 C2 C3 C4 . . . . -179.90(13) ?
    C17 C2 C3 C4 . . . . -2.7(2) ?
    C1 C2 C3 C8 . . . . -0.72(12) ?
    C17 C2 C3 C8 . . . . 176.48(10) ?
    C8 C3 C4 C5 . . . . 0.24(18) ?
    C2 C3 C4 C5 . . . . 179.34(12) ?
    C3 C4 C5 C6 . . . . -0.4(2) ?
    C4 C5 C6 C7 . . . . 0.0(2) ?
    C5 C6 C7 C8 . . . . 0.6(2) ?
    C1 N1 C8 C7 . . . . 179.20(12) ?
    C9 N1 C8 C7 . . . . 5.45(19) ?
    C1 N1 C8 C3 . . . . -0.40(12) ?
    C9 N1 C8 C3 . . . . -174.15(10) ?
    C6 C7 C8 N1 . . . . 179.66(12) ?
    C6 C7 C8 C3 . . . . -0.79(18) ?
    C4 C3 C8 N1 . . . . -179.99(10) ?
    C2 C3 C8 N1 . . . . 0.69(12) ?
    C4 C3 C8 C7 . . . . 0.38(17) ?
    C2 C3 C8 C7 . . . . -178.95(11) ?
    C1 N1 C9 C10 . . . . 103.89(13) ?
    C8 N1 C9 C10 . . . . -83.24(14) ?
    N1 C9 C10 C11 . . . . -157.33(11) ?
    N1 C9 C10 C15 . . . . 27.28(16) ?
    C15 C10 C11 C12 . . . . 3.09(18) ?
    C9 C10 C11 C12 . . . . -172.46(11) ?
    C10 C11 C12 C13 . . . . -0.67(19) ?
    C11 C12 C13 C14 . . . . -1.89(19) ?
    C11 C12 C13 C16 . . . . 177.54(11) ?
    C12 C13 C14 C15 . . . . 1.98(18) ?
    C16 C13 C14 C15 . . . . -177.45(11) ?
    C13 C14 C15 C10 . . . . 0.48(17) ?
    C11 C10 C15 C14 . . . . -2.99(17) ?
    C9 C10 C15 C14 . . . . 172.32(11) ?
    C1 C2 C17 C18 . . . . -4.0(2) ?
    C3 C2 C17 C18 . . . . 179.49(11) ?
    C2 C17 C18 N4 . . . . -0.3(2) ?
    C2 C17 C18 C19 . . . . -178.46(11) ?
    C20 N4 C18 C17 . . . . -178.60(12) ?
    C20 N4 C18 C19 . . . . -0.22(12) ?
    C20 N3 C19 O1 . . . . 179.92(11) ?
    C20 N3 C19 C18 . . . . 0.11(12) ?
    C17 C18 C19 O1 . . . . -1.22(19) ?
    N4 C18 C19 O1 . . . . -179.74(11) ?
    C17 C18 C19 N3 . . . . 178.58(10) ?
    N4 C18 C19 N3 . . . . 0.06(11) ?
    C18 N4 C20 O2 . . . . 179.95(12) ?
    C18 N4 C20 N3 . . . . 0.28(13) ?
    C19 N3 C20 O2 . . . . -179.91(11) ?
    C19 N3 C20 N4 . . . . -0.24(13) ?
loop_
    _geom_hbond_atom_site_label_D
    _geom_hbond_atom_site_label_H
    _geom_hbond_atom_site_label_A
    _geom_hbond_site_symmetry_A
    _geom_hbond_distance_DH
    _geom_hbond_distance_HA
    _geom_hbond_distance_DA
    _geom_hbond_angle_DHA
    N3 H3 O1 7_656 0.88 1.95 2.8237(12) 172.9
    N4 H4 O2 5_656 0.88 2.07 2.8740(13) 151.4
