# Supplementary material for: (Z)-4-[3-(2,5-Dioxoimidazolidin-4-ylidenemeth­yl)-1H-indol-1-ylmeth­yl]benzonitrile
Source: Acta Crystallogr Sect E Struct Rep Online. 2008 Oct 18;64(Pt 11):o2122. doi: 10.1107/S1600536808032601 (PMC2959711; doi:10.1107/S1600536808032601)
Supplement: Supplementary file 2 [file e-64-o2122-Isup2.hkl]

# 
# h,k,l, Fc-squared, Fo-squared, sigma(Fo-squared) and status flag 
# 
data_I
_shelx_title ' x08050 in C2/c' 
_shelx_refln_list_code          4 
_shelx_F_calc_maximum      395.74 
_exptl_crystal_F_000      1424.00 
_reflns_d_resolution_high  0.8269 
 
loop_ 
 _symmetry_equiv_pos_as_xyz 
 'x, y, z' 
 '-x, y, -z+1/2' 
 'x+1/2, y+1/2, z' 
 '-x+1/2, y+1/2, -z+1/2' 
 '-x, -y, -z' 
 'x, -y, z-1/2' 
 '-x+1/2, -y+1/2, -z' 
 'x+1/2, -y+1/2, z-1/2' 
 
_cell_length_a    18.8495 
_cell_length_b     7.6812 
_cell_length_c    24.3220 
_cell_angle_alpha  90.000 
_cell_angle_beta  110.939 
_cell_angle_gamma  90.000 
 
_shelx_F_squared_multiplier     1.000 
 
loop_ 
 _refln_index_h 
 _refln_index_k 
 _refln_index_l 
 _refln_F_squared_calc 
 _refln_F_squared_meas 
 _refln_F_squared_sigma 
 _refln_observed_status 
   2   0   0     6211.60     5602.38    149.97 o 
   4   0   0     1792.31     1728.87     41.90 o 
   6   0   0     9857.49    10449.47    280.04 o 
   8   0   0     9187.97     9984.27    267.02 o 
  10   0   0     5458.06     5922.74    185.38 o 
  12   0   0     1657.07     1768.99     31.30 o 
  14   0   0       21.02       27.75      2.20 o 
  16   0   0     3620.52     3597.80     94.79 o 
  18   0   0     2310.64     2422.56     77.17 o 
  20   0   0      125.10      139.98      7.10 o 
   1   1   0     6532.15     5896.11    111.64 o 
   3   1   0     4356.44     4045.94     76.94 o 
   5   1   0      533.52      504.27      9.84 o 
   7   1   0     3436.45     3434.41     65.39 o 
   9   1   0      158.01      160.34      5.01 o 
  11   1   0        0.35        3.49      1.47 o 
  13   1   0      202.13      212.24      3.80 o 
  15   1   0      382.15      350.03      6.26 o 
  17   1   0       65.72       65.25      2.82 o 
  19   1   0       97.96       96.03      3.40 o 
  21   1   0      638.02      618.15     17.67 o 
   0   2   0      181.12      151.97      5.29 o 
   2   2   0    20353.09    19666.99    370.67 o 
   4   2   0       38.53       12.72      2.15 o 
   6   2   0     4999.58     5015.28     84.50 o 
   8   2   0      851.55      860.73     18.49 o 
  10   2   0     1587.53     1609.09     26.43 o 
  12   2   0       84.73       75.38      2.26 o 
  14   2   0       24.28       20.54      1.97 o 
  16   2   0     1857.16     1965.83     34.70 o 
  18   2   0     1070.31     1151.68     21.83 o 
  20   2   0       61.79       65.23      2.45 o 
   1   3   0      708.64      683.55     13.70 o 
   3   3   0     1663.68     1674.55     30.42 o 
   5   3   0     2227.46     2331.26     44.74 o 
   7   3   0    23305.70    25423.37    549.59 o 
   9   3   0      636.13      581.97      9.47 o 
  11   3   0      175.88      138.92      3.45 o 
  13   3   0      320.97      312.29      5.95 o 
  15   3   0      173.38      161.60      4.84 o 
  17   3   0     1979.35     2037.32     35.63 o 
  19   3   0      314.47      338.33      9.21 o 
   0   4   0     5279.94     5534.00    171.13 o 
   2   4   0     1882.58     1796.67     44.10 o 
   4   4   0     1376.26     1518.21     31.74 o 
   6   4   0      614.36      684.82     11.42 o 
   8   4   0       27.63       39.52      1.42 o 
  10   4   0     1514.73     1398.81     18.46 o 
  12   4   0      822.16      821.95     13.16 o 
  14   4   0      349.18      352.71      7.88 o 
  16   4   0       67.95       97.71      6.67 o 
  18   4   0     2163.61     2190.26     43.73 o 
   1   5   0       32.71       42.40      1.71 o 
   3   5   0     1008.72     1092.44     17.35 o 
   5   5   0     1170.55     1200.43     16.21 o 
   7   5   0       13.59       10.92      1.32 o 
   9   5   0      451.49      400.17      5.99 o 
  11   5   0     2654.03     2559.96     41.03 o 
  13   5   0      366.86      390.49      7.93 o 
  15   5   0        3.65        1.25      1.74 o 
  17   5   0      551.41      601.97     13.87 o 
   0   6   0     5619.72     5635.96    126.27 o 
   2   6   0      238.83      235.63      4.76 o 
   4   6   0       81.27       73.41      2.30 o 
   6   6   0      379.61      367.41      6.85 o 
   8   6   0      264.13      305.39      6.12 o 
  10   6   0       76.22       75.24      2.59 o 
  12   6   0     1712.10     1577.99     27.91 o 
  14   6   0      263.87      264.50      7.41 o 
  16   6   0      107.13      112.56      8.17 o 
   1   7   0     4495.76     4705.17     83.05 o 
   3   7   0       27.72       22.92      2.42 o 
   5   7   0     4043.42     4129.85     77.35 o 
   7   7   0      504.22      456.48     10.88 o 
   9   7   0        0.81        3.89      1.88 o 
  11   7   0     2629.49     2599.52     53.55 o 
  13   7   0       97.53       68.12      3.04 o 
   0   8   0     1865.73     1965.10     56.69 o 
   2   8   0       42.32       53.61      2.87 o 
   4   8   0      135.30      154.32      4.67 o 
   6   8   0       35.86       33.91      1.90 o 
   8   8   0      136.63      137.23      7.66 o 
  10   8   0      259.66      243.97      7.80 o 
   1   9   0      214.38      210.34      4.99 o 
   3   9   0      694.22      714.77     17.92 o 
   5   9   0      421.58      393.50     14.10 o 
 -21   1   1     1323.53     1230.31     29.90 o 
 -19   1   1      908.16      922.62     18.92 o 
 -17   1   1      207.34      216.40      5.30 o 
 -15   1   1        2.56        2.84      1.57 o 
 -13   1   1        7.36       14.57      1.50 o 
 -11   1   1       50.22       45.62      1.99 o 
  -9   1   1    11655.34    12282.85    231.45 o 
  -7   1   1     1128.73     1089.17     20.05 o 
  -5   1   1    15292.05    15007.01    288.88 o 
  -3   1   1    87931.38    87231.15   4835.84 o 
  -1   1   1     6398.45     5570.80     99.65 o 
   1   1   1    15224.68    13196.90    251.34 o 
   3   1   1    29372.77    29994.34    569.28 o 
   5   1   1     4511.24     4413.16     74.81 o 
   7   1   1     1365.96     1480.00     28.72 o 
   9   1   1      912.63      990.48     21.34 o 
  11   1   1     1795.82     1883.02     25.46 o 
  13   1   1      200.00      171.41      3.70 o 
  15   1   1      218.52      203.40      4.38 o 
  17   1   1       32.26       21.83      2.48 o 
  19   1   1       29.61       33.81      2.23 o 
 -20   2   1      255.56      271.35      6.17 o 
 -18   2   1       76.30       98.12      3.53 o 
 -16   2   1      166.55      171.95      4.47 o 
 -14   2   1     2305.05     2358.85     35.66 o 
 -12   2   1       48.67       53.15      2.09 o 
 -10   2   1     2394.27     2732.91     43.06 o 
  -8   2   1    10131.75    11105.31    223.48 o 
  -6   2   1     2117.51     2079.73     39.53 o 
  -4   2   1    35112.75    36092.30    642.57 o 
  -2   2   1    22042.26    20331.28    383.69 o 
   0   2   1     2540.40     2330.12     41.45 o 
   2   2   1     2886.18     2975.91     56.24 o 
   4   2   1    10862.77    10695.29    190.26 o 
   6   2   1      279.45      270.69      5.67 o 
   8   2   1     2546.40     2454.96     50.26 o 
  10   2   1      895.37      859.02     14.14 o 
  12   2   1      129.75      129.15      3.14 o 
  14   2   1      991.27     1001.75     15.76 o 
  16   2   1       21.14       20.00      2.11 o 
  18   2   1       73.56       93.36      4.30 o 
  20   2   1      588.88      551.55     12.80 o 
 -19   3   1       27.06       23.28      2.11 o 
 -17   3   1       44.95       46.29      3.62 o 
 -15   3   1      204.14      208.83      5.07 o 
 -13   3   1     1446.29     1393.60     21.46 o 
 -11   3   1     1100.42     1099.95     16.62 o 
  -9   3   1     1014.03      998.51     16.38 o 
  -7   3   1     2229.94     2572.60     52.68 o 
  -5   3   1     4812.88     5045.30     95.83 o 
  -3   3   1     2742.22     2699.64     48.64 o 
  -1   3   1       72.60       83.23      3.02 o 
   1   3   1     1897.76     1835.83     37.42 o 
   3   3   1    17908.41    18323.18    325.05 o 
   5   3   1     1467.69     1507.44     29.22 o 
   7   3   1       65.91      105.37      4.56 o 
   9   3   1      134.27       90.29      2.52 o 
  11   3   1      996.31      898.41     12.94 o 
  13   3   1     1318.38     1352.27     20.87 o 
  15   3   1      403.10      428.00      9.22 o 
  17   3   1      573.35      544.65     11.02 o 
  19   3   1      559.20      558.69     14.34 o 
 -18   4   1        0.01        6.49      1.79 o 
 -16   4   1      732.79      771.68     16.30 o 
 -14   4   1       12.69       11.15      2.32 o 
 -12   4   1       33.22       32.28      2.13 o 
 -10   4   1     1060.98     1178.56     15.66 o 
  -8   4   1      921.08      933.66     12.45 o 
  -6   4   1      721.24      607.91     12.54 o 
  -4   4   1     7858.79     8324.04    167.76 o 
  -2   4   1      618.43      599.49     16.03 o 
   0   4   1     7252.76     7411.26    161.56 o 
   2   4   1       16.77       13.72      2.92 o 
   4   4   1     2030.52     2175.67     44.84 o 
   6   4   1      313.80      320.88      5.40 o 
   8   4   1     2514.67     2581.51     31.38 o 
  10   4   1      109.25      134.07      2.82 o 
  12   4   1      456.24      479.00      9.22 o 
  14   4   1     1812.07     1891.82     34.12 o 
  16   4   1     2755.48     2963.21     56.00 o 
  18   4   1      658.44      663.25     16.03 o 
 -17   5   1       78.61      104.44      2.79 o 
 -15   5   1      334.97      340.74      6.42 o 
 -13   5   1      649.53      692.83     11.53 o 
 -11   5   1       37.09       32.16      2.15 o 
  -9   5   1     1532.42     1432.76     18.82 o 
  -7   5   1        3.20       -0.22      1.43 o 
  -5   5   1      472.38      444.61      6.50 o 
  -3   5   1     4509.77     4463.71     60.78 o 
  -1   5   1      113.82      139.22      3.32 o 
   1   5   1     2057.82     2004.05     29.83 o 
   3   5   1      176.61      145.79      3.22 o 
   5   5   1        0.39        3.54      1.60 o 
   7   5   1     1107.35     1114.27     15.15 o 
   9   5   1       14.50       30.52      1.86 o 
  11   5   1      616.51      552.48      9.05 o 
  13   5   1      879.00      851.55     15.84 o 
  15   5   1       17.32        5.64      1.63 o 
  17   5   1       19.92       29.75      3.56 o 
 -16   6   1      342.95      297.43     18.50 o 
 -14   6   1       10.43        5.62      1.66 o 
 -12   6   1      270.47      276.03      5.74 o 
 -10   6   1      321.31      256.70      5.75 o 
  -8   6   1       83.00       84.66      2.95 o 
  -6   6   1     1165.39     1077.08     19.23 o 
  -4   6   1     2616.55     2597.94     44.57 o 
  -2   6   1      603.56      618.99      9.93 o 
   0   6   1        0.09        8.97      1.80 o 
   2   6   1       52.25       67.68      2.38 o 
   4   6   1      877.40      833.11     13.05 o 
   6   6   1        1.56       -0.77      2.33 o 
   8   6   1      593.56      573.77     10.63 o 
  10   6   1      333.77      318.61      6.25 o 
  12   6   1        3.57        3.92      1.86 o 
  14   6   1      196.22      244.24      5.35 o 
 -13   7   1      671.78      628.13     16.14 o 
 -11   7   1      591.75      642.91     13.86 o 
  -9   7   1      180.86      163.63      4.10 o 
  -7   7   1      452.32      560.36     10.61 o 
  -5   7   1       28.03       52.21      2.57 o 
  -3   7   1     1503.63     1552.26     29.53 o 
  -1   7   1     3071.82     3107.84     58.22 o 
   1   7   1        0.62        7.93      2.06 o 
   3   7   1      691.08      765.77     15.14 o 
   5   7   1      450.25      453.28     11.03 o 
   7   7   1       27.13       13.89      2.21 o 
   9   7   1      293.63      249.95      5.80 o 
  11   7   1      402.58      424.48     10.28 o 
  13   7   1        0.00       -0.55      1.84 o 
 -10   8   1        0.22       -1.29      1.29 o 
  -8   8   1        6.42       12.84      1.97 o 
  -6   8   1      302.08      299.08      7.84 o 
  -4   8   1      929.88      902.75     17.45 o 
  -2   8   1      816.64      846.28     17.73 o 
   0   8   1        8.46       16.18      2.56 o 
   2   8   1      349.05      353.52      8.25 o 
   4   8   1      340.10      330.46      7.68 o 
   6   8   1      289.99      272.34      6.99 o 
   8   8   1       96.50       92.45      3.50 o 
  10   8   1        0.58       -3.73      3.73 o 
  -5   9   1        3.81       -0.20      2.10 o 
  -3   9   1      162.02      147.92      3.87 o 
  -1   9   1       81.43       95.02      3.31 o 
   1   9   1        2.19        2.40      1.65 o 
   3   9   1      141.96      149.20      5.03 o 
 -20   0   2      204.89      206.17      9.02 o 
 -18   0   2     1492.22     1462.58     32.85 o 
 -16   0   2      251.80      241.68      6.37 o 
 -14   0   2      446.43      423.46      7.82 o 
 -12   0   2    21822.09    23012.77    485.25 o 
 -10   0   2    10141.35    11498.23    306.55 o 
  -8   0   2     5730.96     5542.46    153.67 o 
  -6   0   2       83.50       66.32      3.32 o 
  -4   0   2    11468.14    10860.04    236.96 o 
  -2   0   2     1456.56     1171.71     31.63 o 
   0   0   2    22585.39    22120.66    530.10 o 
   2   0   2    40704.80    39424.84    864.40 o 
   4   0   2     1930.97     1807.51     40.03 o 
   6   0   2    12843.25    13130.09    287.35 o 
   8   0   2     3784.81     3809.62    102.73 o 
  10   0   2     2246.12     2528.94     80.15 o 
  12   0   2     1023.31      987.58     19.04 o 
  14   0   2        1.68        5.11      3.80 o 
  16   0   2    11674.46    12207.37    350.37 o 
  18   0   2       69.51       66.98      5.07 o 
  20   0   2      165.23      169.82      7.40 o 
 -21   1   2       30.50       35.74      2.30 o 
 -19   1   2      134.48      130.45      3.84 o 
 -17   1   2        4.70        4.68      2.29 o 
 -15   1   2        0.07       -0.47      1.53 o 
 -13   1   2      173.60      152.42      3.18 o 
 -11   1   2      594.45      521.05     10.50 o 
  -9   1   2      483.28      590.21     11.52 o 
  -7   1   2    14552.41    15408.13    273.83 o 
  -5   1   2    33490.30    34375.18    649.14 o 
  -3   1   2       22.67       20.00      1.36 o 
  -1   1   2     2376.56     2076.40     37.20 o 
   1   1   2     5986.31     5224.50     93.34 o 
   3   1   2     5604.43     5093.95     82.54 o 
   5   1   2    13295.42    13031.44    210.68 o 
   7   1   2       15.96        7.93      2.35 o 
   9   1   2       25.94       26.28      2.90 o 
  11   1   2     1303.98     1297.26     18.44 o 
  13   1   2       70.42       74.52      2.28 o 
  15   1   2      326.84      317.55      5.66 o 
  17   1   2      914.13      928.20     19.15 o 
  19   1   2        5.90       13.48      2.50 o 
 -20   2   2       27.64       31.51      2.26 o 
 -18   2   2      192.03      227.45      5.56 o 
 -16   2   2      263.82      302.38      6.58 o 
 -14   2   2     1910.85     1893.81     28.38 o 
 -12   2   2       41.06       73.74      2.68 o 
 -10   2   2    12704.74    13496.49    270.29 o 
  -8   2   2      280.68      291.74      6.96 o 
  -6   2   2     1754.72     1809.75     34.77 o 
  -4   2   2      421.68      345.18      6.41 o 
  -2   2   2     7541.92     6934.78    123.57 o 
   0   2   2    14545.30    14263.75    252.47 o 
   2   2   2     2683.94     2736.77     52.34 o 
   4   2   2      981.93     1103.38     21.65 o 
   6   2   2     4024.85     4112.25     88.07 o 
   8   2   2      611.01      568.06     12.92 o 
  10   2   2      332.35      361.08      7.32 o 
  12   2   2      172.35      194.98      4.16 o 
  14   2   2      629.78      690.62     12.69 o 
  16   2   2     1657.41     1804.78     34.01 o 
  18   2   2     1562.83     1645.46     33.19 o 
  20   2   2       42.12       31.98      3.24 o 
 -19   3   2        1.62        0.07      1.85 o 
 -17   3   2        5.60        7.68      2.23 o 
 -15   3   2       11.22        7.40      2.07 o 
 -13   3   2     1151.42     1146.64     17.80 o 
 -11   3   2     1264.59     1247.66     20.03 o 
  -9   3   2     1352.28     1323.87     24.78 o 
  -7   3   2    14813.08    15925.04    320.43 o 
  -5   3   2      238.51      274.72      6.85 o 
  -3   3   2     1857.89     1928.06     34.90 o 
  -1   3   2     8302.12     8446.22    158.88 o 
   1   3   2      471.91      447.35      9.56 o 
   3   3   2       54.91       73.11      3.10 o 
   5   3   2     4175.36     4471.98     84.44 o 
   7   3   2     3028.31     3197.65     70.18 o 
   9   3   2      576.83      601.86      8.50 o 
  11   3   2       22.55       34.51      1.71 o 
  13   3   2     3895.12     3992.79     70.06 o 
  15   3   2     1035.81     1157.35     22.58 o 
  17   3   2       20.10       35.31      2.71 o 
  19   3   2      259.98      234.40      6.05 o 
 -18   4   2      303.64      309.44      6.47 o 
 -16   4   2      122.32      119.32      4.13 o 
 -14   4   2     1134.15     1219.92     20.64 o 
 -12   4   2      809.99      837.48     12.81 o 
 -10   4   2      198.59      184.20      3.66 o 
  -8   4   2    10027.80     9499.50    174.57 o 
  -6   4   2      507.94      396.84      8.69 o 
  -4   4   2      470.05      425.10     10.89 o 
  -2   4   2      456.83      414.06     10.61 o 
   0   4   2       12.86       21.12      3.34 o 
   2   4   2      262.07      363.67      9.73 o 
   4   4   2       40.65       24.87      3.15 o 
   6   4   2      552.57      548.23      8.18 o 
   8   4   2     1722.50     1823.36     23.02 o 
  10   4   2        4.22        3.95      1.45 o 
  12   4   2      317.00      300.49      5.69 o 
  14   4   2      457.88      471.86      9.91 o 
  16   4   2       54.72       63.71      2.67 o 
  18   4   2     1302.51     1184.54     26.59 o 
 -17   5   2      364.10      432.30      8.03 o 
 -15   5   2       23.65       26.00      2.04 o 
 -13   5   2       25.49       45.80      2.30 o 
 -11   5   2     3460.27     3209.81     51.93 o 
  -9   5   2     4830.46     4822.86     65.21 o 
  -7   5   2      124.00       99.96      2.62 o 
  -5   5   2      557.50      549.62      7.79 o 
  -3   5   2      893.25      897.00     12.24 o 
  -1   5   2     3337.54     3168.26     47.02 o 
   1   5   2       25.14       26.44      1.64 o 
   3   5   2      303.82      313.52      5.08 o 
   5   5   2      296.49      277.54      5.10 o 
   7   5   2      103.67      122.83      3.07 o 
   9   5   2      611.86      543.96      8.68 o 
  11   5   2      286.59      273.36      5.35 o 
  13   5   2      794.28      769.81     17.46 o 
  15   5   2      739.05      706.35     14.96 o 
  17   5   2        7.87        3.79      1.62 o 
 -16   6   2      215.59      171.79     11.33 o 
 -14   6   2      144.40      136.36      3.15 o 
 -12   6   2     1576.08     1450.06     27.39 o 
 -10   6   2      294.07      209.25      5.06 o 
  -8   6   2        0.23       -1.75      1.75 o 
  -6   6   2     2466.86     2344.40     46.40 o 
  -4   6   2       22.77       18.78      2.08 o 
  -2   6   2     2013.56     2090.97     31.21 o 
   0   6   2        9.53        8.34      1.71 o 
   2   6   2      193.46      165.81      4.36 o 
   4   6   2      999.18      952.68     14.58 o 
   6   6   2        1.20        2.51      1.62 o 
   8   6   2     2337.10     2346.42     41.28 o 
  10   6   2      619.75      622.06     10.97 o 
  12   6   2       96.66       88.42      3.34 o 
  14   6   2       71.15       61.13      2.28 o 
 -13   7   2      742.57      643.59     13.90 o 
 -11   7   2     1065.62     1041.69     21.95 o 
  -9   7   2     1839.58     1820.93     35.60 o 
  -7   7   2      141.26      130.14      3.95 o 
  -5   7   2     3893.31     4040.63     75.77 o 
  -3   7   2      119.15      143.08      4.40 o 
  -1   7   2       60.85       72.21      2.86 o 
   1   7   2     1712.92     1722.02     30.82 o 
   3   7   2      167.15      179.29      4.49 o 
   5   7   2      433.44      461.25     10.34 o 
   7   7   2      343.30      343.56      7.96 o 
   9   7   2       19.38       14.70      1.97 o 
  11   7   2      357.17      376.74     10.26 o 
  13   7   2      129.40      102.21      4.57 o 
 -10   8   2       49.11       25.30      2.29 o 
  -8   8   2      169.41      177.39      5.11 o 
  -6   8   2       12.61       26.06      1.91 o 
  -4   8   2      119.65      127.40      3.81 o 
  -2   8   2       99.96      121.48      3.66 o 
   0   8   2      752.03      763.66     16.11 o 
   2   8   2       56.59       52.97      3.06 o 
   4   8   2       52.70       31.11      2.73 o 
   6   8   2        1.17        3.24      2.28 o 
   8   8   2       12.09        4.80      1.63 o 
  10   8   2        5.50       -2.72      2.72 o 
  -5   9   2       41.88       30.45      2.55 o 
  -3   9   2        3.01        5.91      2.77 o 
  -1   9   2      190.58      205.03      4.85 o 
   1   9   2       19.04       14.72      1.69 o 
   3   9   2      106.65      112.18      3.41 o 
 -21   1   3      487.61      453.30     10.70 o 
 -19   1   3      958.40      952.23     18.20 o 
 -17   1   3      548.05      615.05     12.23 o 
 -15   1   3     1303.84     1290.42     18.09 o 
 -13   1   3      210.25      191.89      3.45 o 
 -11   1   3     1723.50     1826.64     37.77 o 
  -9   1   3     9291.82    10569.66    199.00 o 
  -7   1   3     4921.32     5091.74     90.41 o 
  -5   1   3      160.27      100.70      3.10 o 
  -3   1   3       90.76       80.51      2.56 o 
  -1   1   3    27901.23    24890.78    417.61 o 
   1   1   3     6208.11     5533.11    111.23 o 
   3   1   3      874.39      944.19     15.74 o 
   5   1   3      990.32     1204.22     19.12 o 
   7   1   3      273.54      240.44      6.02 o 
   9   1   3      108.30      117.55      4.13 o 
  11   1   3     1083.65     1065.25     16.91 o 
  13   1   3     2590.39     2787.79     40.02 o 
  15   1   3     1948.39     2078.43     39.91 o 
  17   1   3     2261.11     2315.82     46.51 o 
  19   1   3     3784.31     3835.78     84.98 o 
 -20   2   3       89.41       92.80      3.00 o 
 -18   2   3     1030.85     1143.39     21.74 o 
 -16   2   3     4670.04     4796.42     83.51 o 
 -14   2   3     3340.61     3207.10     42.54 o 
 -12   2   3      205.83      177.09      3.40 o 
 -10   2   3      222.91      215.92      6.30 o 
  -8   2   3        2.96       -0.33      2.05 o 
  -6   2   3       79.19       76.59      2.83 o 
  -4   2   3    12030.68    11271.01    190.35 o 
  -2   2   3    18767.22    18384.94    327.66 o 
   0   2   3     1863.40     1850.91     35.36 o 
   2   2   3       72.05       96.24      3.28 o 
   4   2   3     1599.39     1638.48     29.90 o 
   6   2   3      270.48      219.05      5.66 o 
   8   2   3     8472.06     8357.39    199.35 o 
  10   2   3      139.88      128.69      2.81 o 
  12   2   3      997.13      947.23     14.29 o 
  14   2   3      402.93      411.39      9.71 o 
  16   2   3     1129.51     1213.45     23.13 o 
  18   2   3      376.84      396.31      8.67 o 
 -19   3   3       24.93       44.58      2.53 o 
 -17   3   3       31.62       41.74      2.73 o 
 -15   3   3      515.59      577.41     11.30 o 
 -13   3   3      704.67      692.14     13.83 o 
 -11   3   3      524.56      490.57      7.57 o 
  -9   3   3     1303.27     1162.74     18.95 o 
  -7   3   3        4.22       18.37      5.64 o 
  -5   3   3    10291.19    10563.57    212.94 o 
  -3   3   3     1309.44     1260.62     24.66 o 
  -1   3   3      110.54      156.24      4.53 o 
   1   3   3     2769.15     2863.55     58.75 o 
   3   3   3     1657.86     1750.56     33.87 o 
   5   3   3       92.96      116.84      4.07 o 
   7   3   3     2359.95     2538.27     55.97 o 
   9   3   3       27.66       27.99      1.43 o 
  11   3   3     2236.48     2120.29     27.57 o 
  13   3   3      843.79      857.98     15.43 o 
  15   3   3      676.92      731.23     15.81 o 
  17   3   3      826.40      855.60     15.42 o 
  19   3   3      172.04      179.68      6.42 o 
 -18   4   3       11.31       10.97      1.96 o 
 -16   4   3       96.85      130.48      4.26 o 
 -14   4   3     2955.92     3007.74     50.01 o 
 -12   4   3     6364.19     6298.49     91.95 o 
 -10   4   3      407.62      359.90      5.81 o 
  -8   4   3      446.61      370.19      7.74 o 
  -6   4   3     3552.62     3760.64     70.47 o 
  -4   4   3      409.75      467.80     11.74 o 
  -2   4   3      556.85      474.17     11.86 o 
   0   4   3      835.27      884.35     22.78 o 
   2   4   3     4888.28     5481.92    119.84 o 
   4   4   3     4079.30     4377.03     96.68 o 
   6   4   3     3417.79     3389.21     46.53 o 
   8   4   3      236.88      213.23      5.21 o 
  10   4   3      729.92      722.96      9.69 o 
  12   4   3     3968.09     3901.52     74.41 o 
  14   4   3      577.44      597.64     14.81 o 
  16   4   3       53.68       50.93      2.13 o 
  18   4   3      407.25      444.44     10.39 o 
 -17   5   3      236.99      189.74      4.36 o 
 -15   5   3      129.96      113.58      3.21 o 
 -13   5   3     3944.72     3865.25     64.07 o 
 -11   5   3     8979.75     8599.40    145.14 o 
  -9   5   3      137.83      145.82      3.51 o 
  -7   5   3       11.87        7.63      1.52 o 
  -5   5   3      552.79      582.66      8.52 o 
  -3   5   3     3755.98     3718.63     48.83 o 
  -1   5   3     1138.10     1209.15     18.14 o 
   1   5   3      107.27       91.86      2.49 o 
   3   5   3     2719.51     2552.02     35.13 o 
   5   5   3      272.72      315.87      5.62 o 
   7   5   3     1411.52     1375.15     20.21 o 
   9   5   3      119.53      114.51      3.25 o 
  11   5   3      271.45      271.24      5.51 o 
  13   5   3      634.80      608.23     14.97 o 
  15   5   3     1051.82     1133.47     23.51 o 
 -16   6   3        5.68        8.62      1.65 o 
 -14   6   3        4.19       21.96      1.66 o 
 -12   6   3       21.93       19.36      1.99 o 
 -10   6   3      748.97      738.21     13.70 o 
  -8   6   3       11.67       12.68      1.90 o 
  -6   6   3       34.63       43.19      1.91 o 
  -4   6   3     1127.48     1114.19     17.83 o 
  -2   6   3      833.61      784.59     12.26 o 
   0   6   3      339.99      381.87      6.57 o 
   2   6   3      358.20      310.07      6.26 o 
   4   6   3       13.46       26.14      2.03 o 
   6   6   3       28.80       29.38      2.18 o 
   8   6   3      390.66      382.89      8.30 o 
  10   6   3       15.80       13.42      2.03 o 
  12   6   3       56.46       58.92      2.90 o 
  14   6   3       16.17       15.88      1.67 o 
 -13   7   3      564.01      462.77     10.03 o 
 -11   7   3     1098.54      989.56     20.90 o 
  -9   7   3       77.27       75.19      3.11 o 
  -7   7   3     1693.84     1666.54     29.73 o 
  -5   7   3     1084.29     1118.82     20.19 o 
  -3   7   3      981.68      990.01     19.20 o 
  -1   7   3     1596.94     1596.12     30.30 o 
   1   7   3      111.58       96.64      3.39 o 
   3   7   3      919.75      968.71     17.59 o 
   5   7   3      553.06      617.22     13.27 o 
   7   7   3       63.24       53.76      2.58 o 
   9   7   3        2.61        2.99      2.08 o 
  11   7   3       27.49       17.83      2.01 o 
 -10   8   3      245.50      191.66      5.10 o 
  -8   8   3      269.23      268.01      7.94 o 
  -6   8   3      723.77      689.57     14.77 o 
  -4   8   3      278.12      305.58      6.31 o 
  -2   8   3       92.57       74.55      2.95 o 
   0   8   3       69.98       60.42      3.05 o 
   2   8   3      298.66      346.89      8.02 o 
   4   8   3     1108.64     1253.07     27.92 o 
   6   8   3      432.01      483.66     11.30 o 
   8   8   3       25.57       19.77      2.34 o 
  -5   9   3      241.00      217.31      8.41 o 
  -3   9   3      127.70      127.47      5.00 o 
  -1   9   3       92.77       97.45      3.22 o 
   1   9   3      169.32      143.47      4.48 o 
   3   9   3       10.03        9.84      1.81 o 
 -22   0   4       35.51       14.44      2.73 o 
 -20   0   4       18.89       26.76      4.07 o 
 -18   0   4      589.20      568.27     13.48 o 
 -16   0   4      127.15      105.97      3.60 o 
 -14   0   4      386.20      436.12      8.54 o 
 -12   0   4      852.40      972.13     23.25 o 
 -10   0   4     1424.56     1534.92     42.27 o 
  -8   0   4     3643.49     4031.52    108.02 o 
  -6   0   4     2665.68     2857.71     97.21 o 
  -4   0   4    17505.98    17370.68    492.33 o 
  -2   0   4     1665.91     1524.26     33.70 o 
   0   0   4     4451.62     3803.38    100.68 o 
   2   0   4    94328.51    99995.20   5542.60 o 
   4   0   4    46460.42    48020.54   1051.55 o 
   6   0   4        0.28       -2.59      2.59 o 
   8   0   4     3015.23     3284.57     88.95 o 
  10   0   4      824.65      783.42     16.25 o 
  12   0   4      418.07      428.84     10.36 o 
  14   0   4     4137.57     4400.54    105.35 o 
  16   0   4     2447.61     2674.05     68.54 o 
  18   0   4      762.57      770.40     27.23 o 
 -21   1   4       15.84       22.33      1.95 o 
 -19   1   4      613.22      610.18     11.26 o 
 -17   1   4      913.65      921.33     16.69 o 
 -15   1   4     5476.98     5229.19     66.06 o 
 -13   1   4      419.46      413.66      6.92 o 
 -11   1   4      992.86     1054.74     22.40 o 
  -9   1   4      890.96     1198.67     25.03 o 
  -7   1   4       97.55      113.17      3.33 o 
  -5   1   4     3375.73     3417.74     60.46 o 
  -3   1   4      236.21      257.27      5.97 o 
  -1   1   4     1878.58     1541.97     25.03 o 
   1   1   4    24745.05    26015.25    463.21 o 
   3   1   4      276.58      177.35      4.02 o 
   5   1   4     6439.79     6096.23     94.22 o 
   7   1   4      321.06      293.20      6.59 o 
   9   1   4     2981.80     2893.88     47.11 o 
  11   1   4    14593.51    14771.01    234.76 o 
  13   1   4     1817.71     1912.46     30.15 o 
  15   1   4       10.42       18.38      3.26 o 
  17   1   4        7.27       10.17      1.69 o 
  19   1   4      112.15      120.98      4.35 o 
 -20   2   4       94.48      113.39      3.42 o 
 -18   2   4      549.99      532.71     10.68 o 
 -16   2   4        1.20        5.17      2.05 o 
 -14   2   4       76.45      107.74      2.65 o 
 -12   2   4      351.03      354.13      6.03 o 
 -10   2   4     2329.94     2292.96     50.99 o 
  -8   2   4      817.69      867.11     17.10 o 
  -6   2   4     4633.79     4516.06     85.54 o 
  -4   2   4      290.27      288.74      5.64 o 
  -2   2   4     1593.45     1454.69     24.96 o 
   0   2   4     1078.49     1012.23     19.67 o 
   2   2   4       22.52       30.80      2.40 o 
   4   2   4      135.49      133.22      3.88 o 
   6   2   4     7332.27     7680.36    144.80 o 
   8   2   4     1896.91     1828.97     44.85 o 
  10   2   4       10.38       17.00      1.56 o 
  12   2   4      460.52      452.99      7.72 o 
  14   2   4     1713.37     1816.63     35.09 o 
  16   2   4     1194.44     1260.72     23.98 o 
  18   2   4      323.17      346.28      7.63 o 
 -21   3   4     1046.49     1024.86     62.56 o 
 -19   3   4      954.14      931.02     17.77 o 
 -17   3   4     5412.06     5486.84    101.80 o 
 -15   3   4     2952.50     3004.49     45.84 o 
 -13   3   4      741.96      706.15     10.75 o 
 -11   3   4       33.63       54.98      2.72 o 
  -9   3   4      568.56      730.99     13.53 o 
  -7   3   4       22.92       51.44      2.92 o 
  -5   3   4    28292.88    30436.62    613.40 o 
  -3   3   4     1861.09     1768.07     34.19 o 
  -1   3   4      295.74      259.81      6.33 o 
   1   3   4       10.00       30.83      2.45 o 
   3   3   4       73.06       88.63      3.36 o 
   5   3   4      189.77      216.52      5.48 o 
   7   3   4      954.66      901.76     14.54 o 
   9   3   4     4993.73     4456.47     62.33 o 
  11   3   4      355.52      401.59      6.00 o 
  13   3   4      826.96      885.94     16.45 o 
  15   3   4        7.40        7.27      2.43 o 
  17   3   4      131.15      131.52      3.34 o 
 -20   4   4       11.65        9.04      1.95 o 
 -18   4   4        4.81        2.77      1.90 o 
 -16   4   4     2672.69     2471.80     50.32 o 
 -14   4   4       57.01       75.69      3.62 o 
 -12   4   4     1226.12     1103.80     16.97 o 
 -10   4   4      749.43      774.41     13.02 o 
  -8   4   4     3555.01     3398.58     56.00 o 
  -6   4   4     6243.59     6547.84    120.04 o 
  -4   4   4     3567.66     3765.24     82.20 o 
  -2   4   4      468.21      510.74     11.75 o 
   0   4   4     1878.15     1826.52     44.86 o 
   2   4   4      309.82      213.28      7.62 o 
   4   4   4     1218.61     1238.59     20.76 o 
   6   4   4      191.55      220.78      4.08 o 
   8   4   4     1812.65     1779.68     24.67 o 
  10   4   4     1696.69     1621.36     21.17 o 
  12   4   4      115.53      108.21      3.27 o 
  14   4   4      203.64      248.24      8.66 o 
  16   4   4       23.27       20.96      2.10 o 
 -17   5   4      201.61      186.91      4.36 o 
 -15   5   4      621.94      673.72     11.70 o 
 -13   5   4      204.44      223.11      5.08 o 
 -11   5   4       74.48       79.87      3.45 o 
  -9   5   4      203.73      178.84      3.54 o 
  -7   5   4     2688.82     2780.49     41.55 o 
  -5   5   4      759.40      746.93     10.99 o 
  -3   5   4        0.99        2.35      1.02 o 
  -1   5   4      530.43      556.10      7.60 o 
   1   5   4        0.42       -0.48      1.45 o 
   3   5   4      112.40      120.23      3.07 o 
   5   5   4      650.31      651.40     10.74 o 
   7   5   4     1399.27     1316.35     19.99 o 
   9   5   4       46.51       44.65      2.22 o 
  11   5   4       92.01       95.46      3.28 o 
  13   5   4      619.25      611.47     14.91 o 
  15   5   4     1157.39     1263.45     26.11 o 
 -16   6   4      151.13      113.26      4.48 o 
 -14   6   4     1406.98     1147.08     19.12 o 
 -12   6   4        7.14        7.38      2.09 o 
 -10   6   4     5007.71     4997.94     88.02 o 
  -8   6   4      813.19      830.22     13.95 o 
  -6   6   4     2000.85     1951.28     31.98 o 
  -4   6   4        0.07       -1.05      1.60 o 
  -2   6   4      557.11      516.16      9.22 o 
   0   6   4     1239.20     1118.38     16.93 o 
   2   6   4     3482.87     3405.33     49.75 o 
   4   6   4      632.67      620.85     10.37 o 
   6   6   4      677.11      709.23     12.67 o 
   8   6   4      811.45      850.60     16.61 o 
  10   6   4      212.72      206.34      5.19 o 
  12   6   4       73.35       50.52      2.66 o 
  14   6   4     1563.70     1542.99     33.67 o 
 -13   7   4      120.12      106.01      3.24 o 
 -11   7   4        3.35        2.91      2.13 o 
  -9   7   4      121.97      105.29      3.68 o 
  -7   7   4     1028.41     1042.58     18.91 o 
  -5   7   4        0.09       -2.04      2.04 o 
  -3   7   4      334.02      331.76      7.41 o 
  -1   7   4      589.88      598.79     12.00 o 
   1   7   4      207.15      225.41      5.72 o 
   3   7   4     1587.00     1672.34     29.59 o 
   5   7   4      332.72      334.92      7.33 o 
   7   7   4       20.43       28.39      2.25 o 
   9   7   4       25.34       19.66      1.76 o 
  11   7   4       78.88       59.40      3.32 o 
 -10   8   4       85.58       99.14      4.24 o 
  -8   8   4      232.38      225.09      5.30 o 
  -6   8   4      188.78      195.43      4.47 o 
  -4   8   4      269.58      268.00      5.34 o 
  -2   8   4       93.03      106.72      3.49 o 
   0   8   4      609.79      623.57     14.91 o 
   2   8   4      268.13      254.95      7.20 o 
   4   8   4      125.92      118.79      4.31 o 
   6   8   4     1137.81     1180.29     26.19 o 
   8   8   4        5.38        9.23      1.75 o 
  -5   9   4        0.81        2.98      4.35 o 
  -3   9   4       29.82       34.64      2.35 o 
  -1   9   4      133.99      129.50      5.06 o 
   1   9   4       73.17       72.76      3.19 o 
   3   9   4      133.46      140.81      9.32 o 
 -21   1   5       87.51       85.63      2.96 o 
 -19   1   5       42.23       66.26      2.56 o 
 -17   1   5     1689.93     1666.54     29.43 o 
 -15   1   5       98.67      131.53      3.08 o 
 -13   1   5     1296.99     1268.65     18.36 o 
 -11   1   5      676.06      795.77     17.26 o 
  -9   1   5     1621.06     1784.90     36.64 o 
  -7   1   5    16635.75    17387.14    308.79 o 
  -5   1   5     3293.60     3215.04     87.91 o 
  -3   1   5       92.62       95.74      3.38 o 
  -1   1   5    16421.19    16201.58    287.78 o 
   1   1   5    90812.23    93728.69   2882.10 o 
   3   1   5     1778.06     1604.47     27.61 o 
   5   1   5     9834.58     9958.59    161.00 o 
   7   1   5     5625.03     5606.24     99.60 o 
   9   1   5      907.82      886.99     12.99 o 
  11   1   5      812.91      777.44     13.86 o 
  13   1   5       64.65       56.81      2.47 o 
  15   1   5       28.36       33.26      2.51 o 
  17   1   5       26.77       28.06      2.73 o 
  19   1   5        0.11        1.32      1.93 o 
 -20   2   5      341.88      281.27      6.07 o 
 -18   2   5      163.52      167.29      5.61 o 
 -16   2   5      436.06      362.98      7.96 o 
 -14   2   5     1550.62     1496.38     22.97 o 
 -12   2   5     2328.73     2281.25     31.81 o 
 -10   2   5      312.10      292.33      8.24 o 
  -8   2   5     1991.31     2134.61     48.77 o 
  -6   2   5      472.79      534.47     11.89 o 
  -4   2   5      607.40      565.12     10.81 o 
  -2   2   5     5061.24     4844.39     82.00 o 
   0   2   5     3802.98     3866.31     68.77 o 
   2   2   5    10848.28    10569.29    188.25 o 
   4   2   5       62.74       67.27      2.74 o 
   6   2   5       96.88      102.18      4.00 o 
   8   2   5     1323.09     1293.47     18.66 o 
  10   2   5     2750.46     2609.62     38.13 o 
  12   2   5     1614.45     1654.59     26.61 o 
  14   2   5     4324.62     4700.47     89.80 o 
  16   2   5        0.47        1.10      2.01 o 
  18   2   5       39.60       29.17      1.81 o 
 -21   3   5      323.67      278.11      7.54 o 
 -19   3   5      224.70      211.79      5.23 o 
 -17   3   5     1760.93     1856.53     36.51 o 
 -15   3   5      151.29      145.46      4.72 o 
 -13   3   5       57.24       41.48      2.16 o 
 -11   3   5     2939.91     2865.27     40.16 o 
  -9   3   5        6.52        8.79      1.75 o 
  -7   3   5     3616.80     3537.68     71.92 o 
  -5   3   5        1.13       -0.58      2.45 o 
  -3   3   5     1646.80     1732.56     33.45 o 
  -1   3   5      270.53      301.11      7.37 o 
   1   3   5     2293.96     2192.26     43.18 o 
   3   3   5      122.56      146.10      5.09 o 
   5   3   5        5.54       20.14      2.64 o 
   7   3   5      281.09      237.74      4.32 o 
   9   3   5     2537.39     2449.88     33.30 o 
  11   3   5      790.21      729.12     10.64 o 
  13   3   5      164.86      154.88      4.36 o 
  15   3   5      119.37      129.56      4.17 o 
  17   3   5      559.56      570.85     12.16 o 
 -20   4   5       69.73       39.96      2.07 o 
 -18   4   5      382.38      322.01      7.36 o 
 -16   4   5      841.24      824.85     18.48 o 
 -14   4   5      289.81      250.55      6.48 o 
 -12   4   5       54.78       42.27      2.39 o 
 -10   4   5      970.80      927.94     15.96 o 
  -8   4   5     3199.17     3418.37     51.04 o 
  -6   4   5     5810.73     5974.19     97.90 o 
  -4   4   5      101.05      130.21      4.98 o 
  -2   4   5     6696.45     7313.68    158.29 o 
   0   4   5        7.30       14.03      3.15 o 
   2   4   5      799.97      804.57     19.23 o 
   4   4   5       20.46       35.59      1.94 o 
   6   4   5     1501.89     1442.76     21.69 o 
   8   4   5      398.61      407.16      8.22 o 
  10   4   5     2088.11     1874.46     31.73 o 
  12   4   5      171.77      163.96      5.11 o 
  14   4   5       27.42       33.99      3.91 o 
  16   4   5       23.33       28.71      2.15 o 
 -17   5   5       32.14       41.76      2.22 o 
 -15   5   5        0.51        3.41      1.70 o 
 -13   5   5      302.70      376.75      9.39 o 
 -11   5   5       33.38       26.51      1.92 o 
  -9   5   5       37.12       44.93      2.22 o 
  -7   5   5      196.88      204.96      4.07 o 
  -5   5   5      261.16      253.37      4.71 o 
  -3   5   5        5.33        5.81      1.35 o 
  -1   5   5        0.18        1.80      1.20 o 
   1   5   5       85.52       86.76      2.35 o 
   3   5   5      746.75      665.38     10.54 o 
   5   5   5     4316.12     4468.21     71.69 o 
   7   5   5      881.58      861.77     14.65 o 
   9   5   5      821.53      881.36     17.49 o 
  11   5   5       85.68      100.92      3.80 o 
  13   5   5       28.29       31.11      3.18 o 
  15   5   5       26.18       28.47      1.90 o 
 -16   6   5      777.76      737.22     32.94 o 
 -14   6   5       16.21       15.24      1.66 o 
 -12   6   5      164.69      119.07      4.13 o 
 -10   6   5      499.57      579.08     11.88 o 
  -8   6   5      255.12      240.64      6.08 o 
  -6   6   5       33.41       28.27      1.89 o 
  -4   6   5      121.44       99.12      2.37 o 
  -2   6   5     2197.73     2221.75     34.21 o 
   0   6   5     2210.91     2095.03     29.92 o 
   2   6   5      644.31      553.65     11.10 o 
   4   6   5      327.94      320.70      6.60 o 
   6   6   5       93.48       73.78      2.79 o 
   8   6   5       22.96        9.49      1.30 o 
  10   6   5       13.94       14.00      2.07 o 
  12   6   5       78.91       95.10      3.53 o 
  14   6   5      447.43      447.30     15.84 o 
 -13   7   5      238.35      236.14      6.99 o 
 -11   7   5      550.11      539.68     11.81 o 
  -9   7   5       10.71       13.33      2.36 o 
  -7   7   5      807.69      774.15     15.00 o 
  -5   7   5      307.97      314.03      6.56 o 
  -3   7   5        3.41        4.06      2.24 o 
  -1   7   5      333.34      339.50      7.52 o 
   1   7   5     3494.99     3689.19     61.15 o 
   3   7   5      353.83      428.20      9.04 o 
   5   7   5       14.80        9.07      1.73 o 
   7   7   5        0.50        1.11      1.78 o 
   9   7   5        0.06        1.69      1.24 o 
  11   7   5       78.31       63.48      2.94 o 
 -10   8   5       24.51       20.76      1.70 o 
  -8   8   5      144.69      183.89      4.48 o 
  -6   8   5        1.90       -1.20      1.97 o 
  -4   8   5      844.53      867.67     14.95 o 
  -2   8   5       46.24       54.60      2.55 o 
   0   8   5       95.36      111.88      3.49 o 
   2   8   5      123.70      142.35      4.91 o 
   4   8   5      883.76      964.99     21.67 o 
   6   8   5     1140.18     1135.31     25.20 o 
   8   8   5      363.10      332.45     12.17 o 
  -3   9   5        5.34       -0.71      2.18 o 
  -1   9   5       12.20        9.26      2.51 o 
   1   9   5      108.15       86.11      3.92 o 
 -20   0   6     1157.65     1033.16     25.93 o 
 -18   0   6     1502.73     1480.16     33.33 o 
 -16   0   6     1900.77     1915.87     37.28 o 
 -14   0   6     2391.05     2285.29     37.50 o 
 -12   0   6        1.44        3.29      2.08 o 
 -10   0   6     6371.24     8099.76    216.36 o 
  -8   0   6    17704.31    19079.53    509.76 o 
  -6   0   6     1590.29     1524.88     31.02 o 
  -4   0   6      116.36      133.81      3.98 o 
  -2   0   6    13328.16    12511.99    272.11 o 
   0   0   6    23049.62    22095.49    572.93 o 
   2   0   6    72531.60    73818.38   1612.57 o 
   4   0   6     1012.56     1206.50     27.25 o 
   6   0   6     3409.35     3174.19     76.24 o 
   8   0   6      214.00      270.53     11.23 o 
  10   0   6     6569.15     6622.22    117.30 o 
  12   0   6      826.24      847.12     20.49 o 
  14   0   6       45.00       64.13      3.90 o 
  16   0   6      561.83      608.08     18.37 o 
  18   0   6     4665.63     4470.82    151.83 o 
 -21   1   6      592.34      616.86     11.93 o 
 -19   1   6        0.19       -0.80      1.90 o 
 -17   1   6        0.01        1.90      1.77 o 
 -15   1   6     4704.66     4496.73     59.48 o 
 -13   1   6       12.43       10.84      1.47 o 
 -11   1   6     3511.72     3702.20     75.15 o 
  -9   1   6     4155.93     4488.11     90.60 o 
  -7   1   6     2216.24     2032.13     41.74 o 
  -5   1   6    10801.68    10350.65    274.56 o 
  -3   1   6      697.69      754.83     15.64 o 
  -1   1   6    32315.34    31880.84    535.31 o 
   1   1   6   156610.78   167511.64   9282.56 o 
   3   1   6      944.70      923.25     15.51 o 
   5   1   6       13.59       16.08      2.11 o 
   7   1   6     2550.51     2392.72     45.61 o 
   9   1   6       49.30       34.14      1.50 o 
  11   1   6       67.36       61.76      2.14 o 
  13   1   6      175.64      163.95      4.69 o 
  15   1   6      105.33      105.35      3.41 o 
  17   1   6     2450.69     2470.22     55.31 o 
 -20   2   6        3.96        9.46      2.01 o 
 -18   2   6      336.29      341.96      7.94 o 
 -16   2   6     2077.68     1938.59     31.39 o 
 -14   2   6      437.78      375.54      6.61 o 
 -12   2   6     1936.61     1901.76     26.47 o 
 -10   2   6     1726.18     1903.71     42.45 o 
  -8   2   6       79.99      110.79      4.66 o 
  -6   2   6      444.04      412.00      9.44 o 
  -4   2   6      106.35      100.51      3.24 o 
  -2   2   6      438.60      528.95     10.63 o 
   0   2   6     4411.81     4565.93     86.41 o 
   2   2   6     2415.56     2227.70     38.16 o 
   4   2   6      379.54      338.43      6.91 o 
   6   2   6        0.83       -1.52      2.40 o 
   8   2   6      840.26      869.19     12.70 o 
  10   2   6       47.67       59.88      2.03 o 
  12   2   6      256.33      234.67      5.85 o 
  14   2   6      300.43      300.23      6.42 o 
  16   2   6     1361.54     1355.36     24.16 o 
  18   2   6      110.66      105.71      4.28 o 
 -21   3   6        0.91        2.86      1.75 o 
 -19   3   6      286.76      314.56     12.00 o 
 -17   3   6     2395.46     2627.25     51.73 o 
 -15   3   6     3898.85     3834.36     61.74 o 
 -13   3   6       58.25       69.59      2.30 o 
 -11   3   6     1540.20     1628.59     22.75 o 
  -9   3   6      384.47      496.22      8.54 o 
  -7   3   6      548.79      565.87     13.85 o 
  -5   3   6     1700.18     1615.38     33.35 o 
  -3   3   6     3108.99     3134.36     63.74 o 
  -1   3   6     1172.57     1133.60     23.77 o 
   1   3   6      568.89      525.27     12.91 o 
   3   3   6     2934.10     2827.36     57.59 o 
   5   3   6      146.58      129.60      4.49 o 
   7   3   6        3.00        1.99      1.40 o 
   9   3   6     3239.74     3263.39     45.82 o 
  11   3   6     3485.26     3301.38     62.55 o 
  13   3   6       67.06       62.34      3.15 o 
  15   3   6      260.59      282.42      6.45 o 
  17   3   6      129.34      113.91      4.77 o 
 -20   4   6      251.08      254.11      6.31 o 
 -18   4   6       62.62       66.41      3.44 o 
 -16   4   6      325.51      345.46      8.73 o 
 -14   4   6       94.89       73.88      3.60 o 
 -12   4   6     1736.19     1619.27     28.56 o 
 -10   4   6       78.90       82.80      2.38 o 
  -8   4   6       14.53        9.61      1.49 o 
  -6   4   6      244.75      224.10      4.80 o 
  -4   4   6      194.17      187.45      6.01 o 
  -2   4   6      808.27      649.06     15.48 o 
   0   4   6     3619.85     3928.78    105.27 o 
   2   4   6      193.16      166.88      4.68 o 
   4   4   6       11.74       11.24      1.49 o 
   6   4   6      106.17      114.56      3.49 o 
   8   4   6     5669.16     5592.16     94.07 o 
  10   4   6     2245.66     2131.93     40.82 o 
  12   4   6      530.71      552.31     10.61 o 
  14   4   6       26.47       31.06      2.85 o 
  16   4   6       69.93       77.71      3.54 o 
 -19   5   6       47.30       31.11      4.30 o 
 -17   5   6       75.51       65.44      2.66 o 
 -15   5   6      970.33      913.61     17.88 o 
 -13   5   6      471.08      478.47      9.95 o 
 -11   5   6       83.87       90.76      3.08 o 
  -9   5   6      147.24      125.35      3.69 o 
  -7   5   6      360.53      323.29      5.56 o 
  -5   5   6      225.28      187.44      3.58 o 
  -3   5   6       38.78       46.81      1.54 o 
  -1   5   6      773.07      693.90      9.88 o 
   1   5   6       18.39       25.01      1.53 o 
   3   5   6     1824.77     1877.39     27.97 o 
   5   5   6      176.98      193.34      4.34 o 
   7   5   6      738.35      769.23     18.52 o 
   9   5   6      730.45      735.89     14.81 o 
  11   5   6       67.05       68.47      2.90 o 
  13   5   6     1442.18     1505.89     35.05 o 
  15   5   6      100.98       89.47      2.71 o 
 -16   6   6      215.82      197.77      5.85 o 
 -14   6   6     1236.33     1132.31     25.87 o 
 -12   6   6      133.03      125.62      4.96 o 
 -10   6   6     7989.49     7778.88    152.06 o 
  -8   6   6     1918.08     1746.12     31.00 o 
  -6   6   6     1755.82     1730.24     23.66 o 
  -4   6   6     1168.94     1104.69     15.83 o 
  -2   6   6        0.01        3.90      1.54 o 
   0   6   6      125.68      127.78      3.29 o 
   2   6   6     7163.05     7186.31    108.45 o 
   4   6   6        3.27       -1.96      1.96 o 
   6   6   6     7251.29     7658.66    133.86 o 
   8   6   6      401.93      445.18      9.15 o 
  10   6   6        0.73        5.50      1.98 o 
  12   6   6      103.99      110.88      4.23 o 
 -13   7   6       90.18       87.47      3.54 o 
 -11   7   6       63.04       51.20      2.23 o 
  -9   7   6      930.90      890.30     18.99 o 
  -7   7   6      418.11      404.95      9.46 o 
  -5   7   6       11.55       18.71      2.14 o 
  -3   7   6     2164.89     2174.86     38.56 o 
  -1   7   6     1911.68     1969.31     34.77 o 
   1   7   6      228.76      276.67      5.72 o 
   3   7   6     1188.96     1231.51     23.51 o 
   5   7   6     1018.10     1029.09     19.66 o 
   7   7   6      187.25      182.63      5.07 o 
   9   7   6        4.84        6.74      2.19 o 
  11   7   6        0.58        0.10      1.90 o 
 -10   8   6      206.22      205.49      6.15 o 
  -8   8   6      425.17      400.79      8.89 o 
  -6   8   6       67.41       62.13      2.67 o 
  -4   8   6     1083.73     1039.57     17.72 o 
  -2   8   6      682.46      750.44     13.02 o 
   0   8   6     2012.09     2070.04     39.02 o 
   2   8   6       87.39       94.83      3.79 o 
   4   8   6       62.26       71.90      3.05 o 
   6   8   6      984.59     1075.84     28.79 o 
   8   8   6      130.57      121.74      8.03 o 
  -3   9   6       12.30        9.48      2.38 o 
  -1   9   6      391.91      441.13     13.23 o 
 -21   1   7      751.80      732.43     13.17 o 
 -19   1   7      431.61      375.81      7.39 o 
 -17   1   7     1495.53     1343.80     21.21 o 
 -15   1   7        7.09        6.68      1.77 o 
 -13   1   7     1428.76     1491.64     21.03 o 
 -11   1   7      698.28      906.75     21.11 o 
  -9   1   7       95.93      113.76      4.58 o 
  -7   1   7     4670.03     4738.14    102.40 o 
  -5   1   7     1070.94      902.87     18.72 o 
  -3   1   7      691.59      627.54     12.27 o 
  -1   1   7     3882.25     3907.88     65.69 o 
   1   1   7    22064.27    21539.38    390.95 o 
   3   1   7      537.11      543.80     10.06 o 
   5   1   7      937.51      944.52     16.83 o 
   7   1   7     2909.75     3040.15     66.38 o 
   9   1   7      128.91      140.61      2.76 o 
  11   1   7       60.73       49.37      1.98 o 
  13   1   7     1396.10     1520.08     27.59 o 
  15   1   7      328.14      311.92      6.09 o 
  17   1   7       50.44       64.23      2.60 o 
 -22   2   7      151.91      136.73      5.83 o 
 -20   2   7      290.59      266.38      5.89 o 
 -18   2   7      612.56      570.59     11.49 o 
 -16   2   7      144.65      138.33      4.45 o 
 -14   2   7      817.53      893.63     14.83 o 
 -12   2   7      313.82      310.19      6.25 o 
 -10   2   7      479.62      411.08     11.70 o 
  -8   2   7      190.99      171.09      6.57 o 
  -6   2   7       19.48       24.63      2.24 o 
  -4   2   7     4386.42     4104.46     78.04 o 
  -2   2   7      666.31      656.38     14.96 o 
   0   2   7       60.30       40.22      2.28 o 
   2   2   7       32.65       50.79      2.45 o 
   4   2   7     7943.98     8053.36    142.75 o 
   6   2   7     1622.66     1651.25     34.22 o 
   8   2   7      677.39      656.80      9.05 o 
  10   2   7      915.54      873.25     13.93 o 
  12   2   7      648.37      606.34     12.46 o 
  14   2   7      920.95      985.07     18.23 o 
  16   2   7      156.26      147.23      3.68 o 
  18   2   7      408.54      338.33     19.08 o 
 -21   3   7        7.15        8.51      1.91 o 
 -19   3   7      943.87     1010.19     30.30 o 
 -17   3   7      136.24       96.16      4.72 o 
 -15   3   7      683.10      740.34     13.44 o 
 -13   3   7     1001.35      985.53     15.13 o 
 -11   3   7      380.29      398.79      6.24 o 
  -9   3   7      538.97      482.34      7.92 o 
  -7   3   7     3899.14     4147.57    100.46 o 
  -5   3   7      148.74      165.91      5.06 o 
  -3   3   7       97.30      105.42      3.90 o 
  -1   3   7     3648.64     3593.23     78.47 o 
   1   3   7     1469.78     1427.02     32.33 o 
   3   3   7     4445.79     4733.61     96.08 o 
   5   3   7      254.68      220.28      4.70 o 
   7   3   7      153.88      121.86      3.53 o 
   9   3   7     3828.43     3712.81     53.97 o 
  11   3   7     1871.82     1942.88     35.93 o 
  13   3   7     1295.66     1303.77     23.85 o 
  15   3   7      419.63      460.21     11.60 o 
  17   3   7      492.33      487.95     11.39 o 
 -20   4   7      158.00      159.00      4.44 o 
 -18   4   7      204.98      208.76      5.50 o 
 -16   4   7       34.78       28.81      3.01 o 
 -14   4   7      228.63      252.71      7.13 o 
 -12   4   7     7124.51     6949.63    113.21 o 
 -10   4   7      521.45      497.78      8.14 o 
  -8   4   7      184.76      227.59      4.49 o 
  -6   4   7       62.82       66.70      2.02 o 
  -4   4   7     3124.47     3340.31     79.72 o 
  -2   4   7     4938.01     5184.69    122.96 o 
   0   4   7      159.12      111.27      4.89 o 
   2   4   7      588.05      506.73      8.17 o 
   4   4   7     1916.80     1766.47     23.53 o 
   6   4   7     3128.49     3047.90     51.63 o 
   8   4   7       61.12       71.85      2.86 o 
  10   4   7       99.67       88.23      3.42 o 
  12   4   7     1371.74     1323.84     26.69 o 
  14   4   7     4658.03     4918.13    113.31 o 
  16   4   7       55.31       54.99      2.02 o 
 -19   5   7        1.63        7.56      2.08 o 
 -17   5   7      139.11      133.18      3.97 o 
 -15   5   7     1639.11     1566.34     32.39 o 
 -13   5   7        0.24        1.89      2.19 o 
 -11   5   7     2919.03     2751.51     67.60 o 
  -9   5   7      831.51      779.72     13.51 o 
  -7   5   7        1.65        7.37      1.99 o 
  -5   5   7       46.85       43.40      1.84 o 
  -3   5   7     1035.94      875.29     11.61 o 
  -1   5   7     1852.05     1873.35     25.46 o 
   1   5   7     5147.86     5100.49     66.40 o 
   3   5   7     1614.66     1557.69     22.55 o 
   5   5   7      952.25      940.95     15.10 o 
   7   5   7      115.51       99.22      3.44 o 
   9   5   7     3041.94     3139.23     60.22 o 
  11   5   7      108.57      104.75      4.08 o 
  13   5   7       17.86       24.63      2.45 o 
  15   5   7       60.32       65.59      2.10 o 
 -16   6   7      242.67      292.35      8.03 o 
 -14   6   7      256.65      245.49      6.46 o 
 -12   6   7      369.26      344.24      8.17 o 
 -10   6   7      121.87      150.68      8.06 o 
  -8   6   7      247.79      267.62      7.22 o 
  -6   6   7        2.99        4.96      1.66 o 
  -4   6   7     4313.78     4052.15     65.21 o 
  -2   6   7       88.71      105.62      2.63 o 
   0   6   7      343.34      315.55      6.33 o 
   2   6   7       84.78       79.21      3.24 o 
   4   6   7        0.16       -1.41      1.83 o 
   6   6   7     2695.82     2685.93     47.27 o 
   8   6   7       24.05       16.70      1.94 o 
  10   6   7      593.53      567.19     10.72 o 
  12   6   7      202.34      203.70      7.38 o 
 -13   7   7       18.98       15.58      2.30 o 
 -11   7   7     1356.65     1250.80     31.76 o 
  -9   7   7      127.39      126.09      4.13 o 
  -7   7   7      322.24      326.62      8.79 o 
  -5   7   7     1011.62      951.69     16.30 o 
  -3   7   7      132.46      129.90      3.63 o 
  -1   7   7     1769.10     1743.13     29.17 o 
   1   7   7      836.79      822.14     15.09 o 
   3   7   7      763.87      758.10     14.86 o 
   5   7   7      891.76     1007.57     19.31 o 
   7   7   7       71.30       56.36      3.00 o 
   9   7   7      209.05      194.71      5.18 o 
 -10   8   7        5.61        3.38      1.67 o 
  -8   8   7        3.94        1.12      1.81 o 
  -6   8   7        8.54       15.64      2.08 o 
  -4   8   7      340.72      379.61      8.30 o 
  -2   8   7     1282.05     1260.50     22.30 o 
   0   8   7      268.24      279.27      6.18 o 
   2   8   7        1.87        1.64      2.33 o 
   4   8   7      981.01     1023.80     22.83 o 
   6   8   7      418.04      444.28     11.26 o 
 -22   0   8        4.11        0.35      2.79 o 
 -20   0   8     1602.49     1374.91     34.26 o 
 -18   0   8       31.30       19.94      2.53 o 
 -16   0   8     1152.37     1185.16     25.87 o 
 -14   0   8      118.40       94.92      3.59 o 
 -12   0   8     1389.88     1501.27     29.93 o 
 -10   0   8     1246.09     1119.82     31.24 o 
  -8   0   8     3670.92     3863.71    103.52 o 
  -6   0   8     9176.19     9544.91    226.97 o 
  -4   0   8     8979.75     8449.35    201.73 o 
  -2   0   8    23211.10    24913.75    752.18 o 
   0   0   8    18833.16    19930.92    529.71 o 
   2   0   8     3294.66     2935.99     70.37 o 
   4   0   8     1702.52     1742.61     47.40 o 
   6   0   8      256.28      107.03      5.23 o 
   8   0   8       11.22       16.62      1.84 o 
  10   0   8        2.12        6.45      2.13 o 
  12   0   8     1672.69     1745.14     45.37 o 
  14   0   8       25.97       31.40      3.17 o 
  16   0   8     1378.88     1285.94     32.51 o 
 -21   1   8      463.32      550.65     12.44 o 
 -19   1   8      433.13      441.40      8.85 o 
 -17   1   8      558.01      488.38      9.29 o 
 -15   1   8     1180.45     1178.18     16.74 o 
 -13   1   8       50.65       51.45      1.78 o 
 -11   1   8     3453.30     3480.39     80.97 o 
  -9   1   8     6964.27     7705.19    168.02 o 
  -7   1   8        1.41       28.02      2.29 o 
  -5   1   8     3507.85     3399.90     63.56 o 
  -3   1   8     4232.00     4392.62     73.92 o 
  -1   1   8       19.98       23.58      1.97 o 
   1   1   8    14832.78    15081.95    318.78 o 
   3   1   8      162.49      223.49      5.42 o 
   5   1   8     1925.73     2002.75     36.29 o 
   7   1   8     2082.53     1999.47     28.42 o 
   9   1   8      409.15      375.21      5.43 o 
  11   1   8      227.89      224.74      4.33 o 
  13   1   8      434.68      480.18      9.41 o 
  15   1   8     1424.31     1469.55     26.66 o 
  17   1   8     2169.54     2043.13     52.45 o 
 -22   2   8      434.05      396.80     13.88 o 
 -20   2   8       73.16       75.60      3.12 o 
 -18   2   8     1108.82     1120.44     21.75 o 
 -16   2   8      297.98      245.29      5.97 o 
 -14   2   8      469.52      486.48      8.21 o 
 -12   2   8      558.65      574.15      9.17 o 
 -10   2   8     4529.69     4417.51     95.84 o 
  -8   2   8     1437.91     1539.86     34.54 o 
  -6   2   8     2308.10     2605.86     70.23 o 
  -4   2   8     7725.81     8264.72    156.34 o 
  -2   2   8      697.37      655.40     14.72 o 
   0   2   8     4183.78     4647.24     93.93 o 
   2   2   8     3647.11     3832.66     68.52 o 
   4   2   8      957.73     1028.86     20.32 o 
   6   2   8      743.93      765.16     12.50 o 
   8   2   8     3030.62     2929.81     38.10 o 
  10   2   8      175.06      162.36      3.50 o 
  12   2   8       46.24       55.64      2.35 o 
  14   2   8      271.83      286.60      6.16 o 
  16   2   8      211.23      216.66      5.33 o 
 -21   3   8        8.77        5.12      3.19 o 
 -19   3   8      951.63     1031.75     31.05 o 
 -17   3   8      162.70      151.24      4.83 o 
 -15   3   8     2353.74     2200.39     37.74 o 
 -13   3   8     6274.51     5995.63     82.06 o 
 -11   3   8     1411.50     1347.90     18.94 o 
  -9   3   8     3461.19     3558.38     49.02 o 
  -7   3   8        1.16       12.67      3.07 o 
  -5   3   8      270.26      225.76      6.72 o 
  -3   3   8     1223.42     1346.54     30.17 o 
  -1   3   8     1531.98     1572.47     38.63 o 
   1   3   8     3361.94     3421.44     75.15 o 
   3   3   8      383.27      420.92     11.01 o 
   5   3   8     1088.74     1116.79     15.07 o 
   7   3   8       52.77       50.58      2.11 o 
   9   3   8      261.98      222.25      5.43 o 
  11   3   8     1799.95     1817.49     34.45 o 
  13   3   8       97.21      118.63      4.46 o 
  15   3   8     1398.53     1373.60     32.17 o 
  17   3   8        0.29        1.19      2.75 o 
 -20   4   8        0.04        6.93      2.21 o 
 -18   4   8        0.01        2.43      2.30 o 
 -16   4   8      442.48      427.99      9.82 o 
 -14   4   8      712.59      728.72     15.29 o 
 -12   4   8      274.33      307.41      7.12 o 
 -10   4   8       82.33       82.71      2.33 o 
  -8   4   8      440.98      377.44      6.67 o 
  -6   4   8     1008.11      920.48     14.27 o 
  -4   4   8      376.95      332.56      6.90 o 
  -2   4   8     5457.98     5750.40     97.80 o 
   0   4   8      360.60      335.10      6.21 o 
   2   4   8      123.70      108.01      2.47 o 
   4   4   8        3.44        3.39      1.44 o 
   6   4   8      538.49      535.79     10.04 o 
   8   4   8       18.69       30.73      4.62 o 
  10   4   8     1628.67     1723.39     35.18 o 
  12   4   8        2.13        6.17      1.83 o 
  14   4   8       27.61       46.53      3.32 o 
  16   4   8      231.72      233.38      6.47 o 
 -19   5   8      334.90      278.51     14.77 o 
 -17   5   8      282.38      310.48      7.17 o 
 -15   5   8      306.34      316.11      7.56 o 
 -13   5   8        4.21        5.78      2.19 o 
 -11   5   8      141.36      186.52      6.33 o 
  -9   5   8       45.90       28.60      2.26 o 
  -7   5   8     1657.52     1689.31     27.87 o 
  -5   5   8     1108.26     1136.93     16.55 o 
  -3   5   8      551.15      535.45      7.87 o 
  -1   5   8      262.87      237.31      4.33 o 
   1   5   8      229.10      223.68      4.14 o 
   3   5   8     1297.20     1193.43     17.50 o 
   5   5   8        5.96       11.12      2.03 o 
   7   5   8      574.56      591.78     11.38 o 
   9   5   8     5052.65     5283.93     93.73 o 
  11   5   8       72.55       73.36      2.72 o 
  13   5   8       44.79       44.84      2.39 o 
 -16   6   8      190.86      200.20      6.01 o 
 -14   6   8      208.81      206.09      6.64 o 
 -12   6   8      874.39      829.61     17.63 o 
 -10   6   8     6948.10     7082.91    144.08 o 
  -8   6   8      943.85      920.82     19.56 o 
  -6   6   8     1942.43     1834.91     41.38 o 
  -4   6   8      863.67      829.75     14.40 o 
  -2   6   8     1260.22     1177.15     15.81 o 
   0   6   8        2.50       -1.69      1.69 o 
   2   6   8      672.20      709.59     13.48 o 
   4   6   8       13.34        8.17      1.67 o 
   6   6   8      351.40      397.52      8.43 o 
   8   6   8      813.25      810.27     15.61 o 
  10   6   8      116.56      113.95      3.30 o 
  12   6   8        4.92        6.69      1.92 o 
 -13   7   8       69.67       67.69      3.90 o 
 -11   7   8        0.00        2.23      1.81 o 
  -9   7   8        0.84       -0.74      2.11 o 
  -7   7   8     1206.93     1206.34     20.43 o 
  -5   7   8      575.20      629.34     11.80 o 
  -3   7   8        6.70        7.45      1.88 o 
  -1   7   8      671.78      807.24     13.92 o 
   1   7   8     3712.88     3864.06     63.89 o 
   3   7   8      624.04      600.08     12.07 o 
   5   7   8       13.04       21.13      2.08 o 
   7   7   8        5.20        7.73      3.48 o 
   9   7   8      593.36      617.18     13.76 o 
 -10   8   8      103.50      104.17      4.18 o 
  -8   8   8      450.24      468.58     11.47 o 
  -6   8   8       96.42      105.92      3.51 o 
  -4   8   8      522.08      494.35     10.85 o 
  -2   8   8      543.58      577.01     15.03 o 
   0   8   8      233.70      258.56      6.30 o 
   2   8   8      245.58      233.54      7.15 o 
   4   8   8        4.88        8.35      2.56 o 
   6   8   8      102.47      114.84      5.52 o 
 -21   1   9      764.98      713.45     15.88 o 
 -19   1   9      517.16      524.13     10.95 o 
 -17   1   9      254.48      262.62      5.57 o 
 -15   1   9      317.75      322.01      5.61 o 
 -13   1   9      888.20      831.37     12.60 o 
 -11   1   9     2401.75     2525.00     41.62 o 
  -9   1   9      237.67      230.01      6.59 o 
  -7   1   9     3789.06     3856.45     83.63 o 
  -5   1   9    10839.84    10996.83    219.06 o 
  -3   1   9     3293.58     3492.32     58.88 o 
  -1   1   9       15.28       16.29      2.29 o 
   1   1   9       16.28       38.56      2.32 o 
   3   1   9    12591.84    13073.77    231.69 o 
   5   1   9      415.98      375.71      8.65 o 
   7   1   9     1114.72     1158.86     14.48 o 
   9   1   9        1.47        0.47      1.43 o 
  11   1   9       45.06       31.78      1.91 o 
  13   1   9       40.29       51.76      2.56 o 
  15   1   9       66.27       66.72      2.74 o 
  17   1   9       87.12       98.76      6.34 o 
 -22   2   9      408.86      384.83     11.53 o 
 -20   2   9      588.31      585.16     12.54 o 
 -18   2   9        3.33       11.60      2.46 o 
 -16   2   9      936.93      928.87     16.54 o 
 -14   2   9      496.53      486.98      7.75 o 
 -12   2   9     2445.79     2319.80     35.91 o 
 -10   2   9      958.92     1084.76     18.48 o 
  -8   2   9     2248.54     2451.01     66.28 o 
  -6   2   9     1200.99     1383.94     37.87 o 
  -4   2   9     1327.73     1231.04     25.67 o 
  -2   2   9     3351.80     3611.25     68.14 o 
   0   2   9       94.42      124.94      5.36 o 
   2   2   9     2869.19     3097.03     59.06 o 
   4   2   9     2267.44     2152.14     44.24 o 
   6   2   9     2535.01     2582.83     36.46 o 
   8   2   9      337.70      284.34      4.89 o 
  10   2   9      111.60      128.69      3.62 o 
  12   2   9     1408.94     1404.83     29.22 o 
  14   2   9      670.99      727.59     16.04 o 
  16   2   9       14.48        9.53      1.70 o 
 -21   3   9      319.63      286.16      7.02 o 
 -19   3   9      247.70      271.86     18.97 o 
 -17   3   9     1666.49     1818.70     34.85 o 
 -15   3   9        4.94       11.82      2.30 o 
 -13   3   9       21.89       28.53      1.93 o 
 -11   3   9        4.02        3.80      1.39 o 
  -9   3   9     1498.95     1488.09     22.20 o 
  -7   3   9      322.71      254.67      8.11 o 
  -5   3   9       18.46       11.50      3.11 o 
  -3   3   9       84.78       70.60      3.40 o 
  -1   3   9     2278.24     2387.87     58.08 o 
   1   3   9     4895.30     5135.90    104.01 o 
   3   3   9      578.91      579.60      9.81 o 
   5   3   9      652.54      665.03      9.31 o 
   7   3   9      217.55      238.19      4.66 o 
   9   3   9     2640.62     2599.73     68.80 o 
  11   3   9      200.40      233.03      7.09 o 
  13   3   9      423.17      468.38     10.77 o 
  15   3   9      115.16      112.20      4.12 o 
 -20   4   9      175.77      194.74      5.15 o 
 -18   4   9      389.73      350.43      8.11 o 
 -16   4   9      330.77      341.69      8.22 o 
 -14   4   9     2513.47     2509.42     44.40 o 
 -12   4   9      250.54      256.79      4.87 o 
 -10   4   9      610.85      544.88     10.43 o 
  -8   4   9      111.87      134.61      3.26 o 
  -6   4   9       28.76       28.71      1.60 o 
  -4   4   9     3791.25     3809.95     54.59 o 
  -2   4   9      460.88      506.16      9.44 o 
   0   4   9      600.84      595.32      9.31 o 
   2   4   9      472.71      398.93      5.87 o 
   4   4   9     2837.06     2748.03     37.44 o 
   6   4   9      114.20      101.63      3.15 o 
   8   4   9      123.86      120.42      4.07 o 
  10   4   9      158.71      156.48      4.87 o 
  12   4   9        0.13       -1.74      1.74 o 
  14   4   9     1411.96     1496.68     31.57 o 
 -19   5   9        0.13       -2.07      2.07 o 
 -17   5   9       52.72       56.18      2.72 o 
 -15   5   9      243.67      218.62      5.87 o 
 -13   5   9      133.49      137.34      3.86 o 
 -11   5   9     5966.50     5866.33    132.35 o 
  -9   5   9      478.95      519.92     10.04 o 
  -7   5   9     1182.30     1126.49     18.89 o 
  -5   5   9      166.90      205.02      4.64 o 
  -3   5   9     2166.07     2133.73     29.08 o 
  -1   5   9      249.95      204.19      3.73 o 
   1   5   9      571.33      594.40      8.23 o 
   3   5   9      207.87      231.73      4.32 o 
   5   5   9     1762.57     1731.86     30.96 o 
   7   5   9     3912.44     4169.34     77.65 o 
   9   5   9      888.51      948.44     17.42 o 
  11   5   9      359.89      351.36      7.07 o 
  13   5   9        0.02       -1.58      1.58 o 
 -16   6   9       10.35       22.14      2.26 o 
 -14   6   9      462.02      444.94     12.06 o 
 -12   6   9      318.79      337.90      7.41 o 
 -10   6   9      641.02      670.88     14.59 o 
  -8   6   9      319.08      337.24      8.17 o 
  -6   6   9      782.56      778.66     15.48 o 
  -4   6   9        2.46        8.13      1.71 o 
  -2   6   9       30.61       31.61      1.80 o 
   0   6   9       47.70       38.86      1.98 o 
   2   6   9        0.03       -2.03      2.03 o 
   4   6   9     1653.66     1694.69     32.02 o 
   6   6   9      214.82      223.06      5.97 o 
   8   6   9       98.74      115.25      3.79 o 
  10   6   9       13.04       10.93      2.07 o 
  12   6   9       83.01       75.91      3.79 o 
 -13   7   9        4.21       -1.38      1.81 o 
 -11   7   9        9.64        1.38      1.74 o 
  -9   7   9      738.75      732.36     14.98 o 
  -7   7   9       90.08       89.77      3.57 o 
  -5   7   9      323.29      281.46      5.64 o 
  -3   7   9       80.21       74.26      2.56 o 
  -1   7   9       31.16       23.87      2.15 o 
   1   7   9      342.36      345.70      6.67 o 
   3   7   9      128.41      124.89      4.03 o 
   5   7   9     1440.78     1360.15     26.53 o 
   7   7   9      586.75      597.15     13.53 o 
   9   7   9        7.50        8.71      1.71 o 
 -10   8   9      153.80      159.02      5.86 o 
  -8   8   9       13.64       10.31      2.10 o 
  -6   8   9      418.72      395.73      8.79 o 
  -4   8   9      860.75      789.45     16.67 o 
  -2   8   9      380.80      397.15      8.98 o 
   0   8   9     3363.91     3533.52     72.23 o 
   2   8   9        3.20        0.53      1.98 o 
   4   8   9       12.11        2.61      1.45 o 
 -22   0  10      546.39      519.36     27.40 o 
 -20   0  10      839.70      846.46     21.47 o 
 -18   0  10     1349.72     1250.97     36.80 o 
 -16   0  10     5526.33     5052.21    152.41 o 
 -14   0  10     2990.63     2817.46     60.08 o 
 -12   0  10     1328.22     1272.95     27.44 o 
 -10   0  10      271.87      256.93     13.01 o 
  -8   0  10    11209.20    12271.22    376.56 o 
  -6   0  10     5446.13     5685.51    152.37 o 
  -4   0  10     8880.31     8789.83    209.59 o 
  -2   0  10    10893.75    12332.34    381.35 o 
   0   0  10        4.11       -2.95      2.95 o 
   2   0  10      592.77      453.77     14.53 o 
   4   0  10      294.68      470.19     14.51 o 
   6   0  10     2026.97     1946.93     40.90 o 
   8   0  10      467.06      432.22      9.21 o 
  10   0  10       27.37       28.89      2.28 o 
  12   0  10     2414.36     2410.55     55.92 o 
  14   0  10      122.04      114.25      4.91 o 
  16   0  10      871.25      779.75     56.02 o 
 -21   1  10      533.07      659.39     14.70 o 
 -19   1  10       23.68       32.28      2.37 o 
 -17   1  10      494.64      451.27      8.39 o 
 -15   1  10     1543.78     1488.39     23.57 o 
 -13   1  10      226.44      218.75      4.42 o 
 -11   1  10      169.23      179.11      3.74 o 
  -9   1  10       29.37       35.53      2.28 o 
  -7   1  10     1937.24     1975.36     43.08 o 
  -5   1  10      377.02      394.97      9.79 o 
  -3   1  10      504.76      535.24     10.94 o 
  -1   1  10     4997.45     5227.56    105.55 o 
   1   1  10     1588.21     1536.02     31.77 o 
   3   1  10    21940.25    22639.05    457.11 o 
   5   1  10     3075.61     2985.99     44.45 o 
   7   1  10       19.79       23.94      1.48 o 
   9   1  10      465.01      455.85      6.58 o 
  11   1  10      571.49      567.65      9.50 o 
  13   1  10        0.59        4.18      1.94 o 
  15   1  10        6.83        6.46      1.98 o 
  17   1  10       53.44       45.31      5.02 o 
 -22   2  10      470.82      469.61     12.56 o 
 -20   2  10       12.70       23.64      2.38 o 
 -18   2  10     1796.43     1819.82     34.89 o 
 -16   2  10     2793.94     2649.51     47.88 o 
 -14   2  10     3633.20     3457.74     53.51 o 
 -12   2  10       13.94        7.14      1.53 o 
 -10   2  10     6293.25     6259.29     98.02 o 
  -8   2  10     2067.86     2209.79     53.50 o 
  -6   2  10     1759.25     1878.53     45.31 o 
  -4   2  10    15129.56    15771.38    317.40 o 
  -2   2  10     2235.63     2629.66     49.85 o 
   0   2  10    11051.50    11718.49    252.80 o 
   2   2  10     4857.22     4885.76     92.76 o 
   4   2  10      887.01      971.72     15.00 o 
   6   2  10     1830.64     1745.94     24.63 o 
   8   2  10       10.92        9.79      1.62 o 
  10   2  10        1.48        2.32      2.39 o 
  12   2  10      643.99      667.25     13.22 o 
  14   2  10       30.96       31.15      2.22 o 
  16   2  10       54.41       46.64      2.23 o 
 -21   3  10       47.11       46.07      2.42 o 
 -19   3  10       39.06       31.55      2.37 o 
 -17   3  10       60.14       52.54      3.86 o 
 -15   3  10     4186.84     4020.03     71.65 o 
 -13   3  10     2283.65     2122.06     30.60 o 
 -11   3  10       14.01       17.45      1.58 o 
  -9   3  10      547.92      470.91      7.28 o 
  -7   3  10     3728.27     3841.36     66.95 o 
  -5   3  10     2991.54     3251.53     88.14 o 
  -3   3  10     1751.41     1754.30     38.99 o 
  -1   3  10      640.80      746.01     17.70 o 
   1   3  10     2519.29     2831.43     57.19 o 
   3   3  10     1355.47     1384.94     18.54 o 
   5   3  10      989.43      962.77     12.73 o 
   7   3  10      481.96      467.48      7.67 o 
   9   3  10       25.49       34.48      2.45 o 
  11   3  10      888.43      901.80     18.02 o 
  13   3  10     1331.91     1396.54     29.95 o 
  15   3  10      114.01      120.38      3.44 o 
 -20   4  10      161.68      205.98      5.36 o 
 -18   4  10        0.95       12.12      2.26 o 
 -16   4  10      134.61      157.65      5.06 o 
 -14   4  10      926.70      999.30     19.72 o 
 -12   4  10      349.18      340.26      6.24 o 
 -10   4  10       19.09       13.69      1.58 o 
  -8   4  10      430.47      414.01      7.13 o 
  -6   4  10       18.73       26.81      1.62 o 
  -4   4  10     1349.59     1365.38     21.60 o 
  -2   4  10      199.33      178.69      3.63 o 
   0   4  10      462.16      430.07      6.52 o 
   2   4  10     1967.48     1912.51     23.79 o 
   4   4  10      124.47      118.86      2.60 o 
   6   4  10       20.59       20.93      2.02 o 
   8   4  10      216.04      211.20      6.06 o 
  10   4  10       42.91       43.81      2.74 o 
  12   4  10      147.60      132.12      3.41 o 
  14   4  10      895.94      863.14     18.37 o 
 -19   5  10        3.68        2.71      2.07 o 
 -17   5  10      417.02      400.52      8.83 o 
 -15   5  10      334.79      312.15      7.45 o 
 -13   5  10      317.09      299.50      6.33 o 
 -11   5  10     3649.25     3630.30     78.69 o 
  -9   5  10     2567.29     2616.23     44.85 o 
  -7   5  10     2123.54     2212.16     36.17 o 
  -5   5  10     4960.10     5093.13     82.23 o 
  -3   5  10       24.99       22.29      1.73 o 
  -1   5  10      612.67      545.96      7.83 o 
   1   5  10     1212.15     1113.39     14.66 o 
   3   5  10     2546.02     2377.74     33.41 o 
   5   5  10      434.01      450.99      8.95 o 
   7   5  10       46.62       47.71      3.03 o 
   9   5  10      316.66      323.54      6.72 o 
  11   5  10      179.14      165.11      3.92 o 
  13   5  10       34.73       28.69      1.98 o 
 -16   6  10       51.89       50.59      2.73 o 
 -14   6  10      467.74      430.40     11.73 o 
 -12   6  10        5.09        4.28      1.92 o 
 -10   6  10       18.86       14.88      2.54 o 
  -8   6  10      441.33      392.68      9.29 o 
  -6   6  10      483.00      582.69     12.88 o 
  -4   6  10     1139.14     1180.07     25.84 o 
  -2   6  10      226.26      218.53      4.44 o 
   0   6  10       89.30       91.47      2.55 o 
   2   6  10     1103.61     1147.30     20.59 o 
   4   6  10     4695.16     4835.04     89.73 o 
   6   6  10      970.10      988.07     20.37 o 
   8   6  10      822.59      806.46     15.68 o 
  10   6  10      181.47      187.23      4.69 o 
 -13   7  10        0.56       -1.80      1.80 o 
 -11   7  10       67.16       74.19      2.47 o 
  -9   7  10      635.13      684.89     12.85 o 
  -7   7  10      168.46      204.78      5.21 o 
  -5   7  10     2092.16     2271.37     37.87 o 
  -3   7  10      483.43      529.02     10.85 o 
  -1   7  10      143.18      161.89      4.20 o 
   1   7  10      193.97      209.92      4.70 o 
   3   7  10     1687.83     1806.74     31.97 o 
   5   7  10      270.75      296.41      6.36 o 
   7   7  10       14.20       16.67      1.96 o 
   9   7  10      101.77       82.45      7.17 o 
 -10   8  10       89.13       83.68      4.68 o 
  -8   8  10       10.22        8.94      1.82 o 
  -6   8  10      689.10      776.74     19.81 o 
  -4   8  10      138.19      164.50      4.85 o 
  -2   8  10       63.75       59.25      2.35 o 
   0   8  10       86.63       94.81      3.37 o 
   2   8  10     1559.69     1428.51     35.43 o 
   4   8  10      290.11      266.15      7.42 o 
 -21   1  11      237.07      228.62      5.91 o 
 -19   1  11       10.17       14.74      2.14 o 
 -17   1  11      146.44      174.06      5.16 o 
 -15   1  11      198.22      173.18      4.32 o 
 -13   1  11      362.40      355.87      7.28 o 
 -11   1  11       73.05       44.31      1.95 o 
  -9   1  11     1036.53     1093.98     27.01 o 
  -7   1  11     2544.36     2489.90     54.10 o 
  -5   1  11     1771.35     2026.67     41.57 o 
  -3   1  11     1086.89     1270.54     26.29 o 
  -1   1  11     2009.28     2104.48     51.25 o 
   1   1  11      604.07      676.89     14.83 o 
   3   1  11     3824.85     3566.13     72.56 o 
   5   1  11     3662.28     3440.92     45.44 o 
   7   1  11       73.48       83.80      2.37 o 
   9   1  11       28.57       39.31      1.89 o 
  11   1  11      173.94      184.33      4.59 o 
  13   1  11        2.93        3.74      2.08 o 
  15   1  11      545.91      553.64     13.75 o 
 -22   2  11       10.52       14.33      3.05 o 
 -20   2  11        3.87        4.13      2.58 o 
 -18   2  11      518.00      462.08      9.86 o 
 -16   2  11     4183.30     4049.29     70.54 o 
 -14   2  11       72.95       75.44      2.19 o 
 -12   2  11     1591.01     1487.02     19.97 o 
 -10   2  11     1876.30     1890.70     27.15 o 
  -8   2  11     3303.28     3676.41     98.28 o 
  -6   2  11     2099.70     2127.60     51.23 o 
  -4   2  11      518.03      618.31     14.76 o 
  -2   2  11        1.77        1.83      2.64 o 
   0   2  11     4539.53     4812.37     96.94 o 
   2   2  11    15524.72    15739.21    296.22 o 
   4   2  11        5.18       -0.53      1.23 o 
   6   2  11       81.95       79.98      2.49 o 
   8   2  11      653.18      683.50     10.92 o 
  10   2  11       14.26        9.59      2.15 o 
  12   2  11      762.91      734.67     13.57 o 
  14   2  11       22.93       17.11      2.17 o 
  16   2  11       73.75       59.30      3.51 o 
 -21   3  11      648.94      631.56     14.45 o 
 -19   3  11       14.83       28.79      3.49 o 
 -17   3  11       24.81       25.39      3.59 o 
 -15   3  11     1139.23     1199.44     27.89 o 
 -13   3  11        3.34        9.53      2.49 o 
 -11   3  11        6.06        4.28      1.20 o 
  -9   3  11     1553.94     1556.32     19.57 o 
  -7   3  11       82.08      110.44      2.78 o 
  -5   3  11     2049.30     2169.35     44.20 o 
  -3   3  11     1842.39     1889.03     41.97 o 
  -1   3  11     5789.54     5716.87    105.27 o 
   1   3  11       42.14       70.31      2.25 o 
   3   3  11      129.32      160.08      3.26 o 
   5   3  11       65.79       76.96      1.99 o 
   7   3  11      331.00      320.58      6.02 o 
   9   3  11      282.26      296.50      6.62 o 
  11   3  11       25.51       26.24      2.11 o 
  13   3  11       13.99       17.86      2.06 o 
  15   3  11      822.75      819.10     22.37 o 
 -20   4  11        0.12        6.93      1.78 o 
 -18   4  11      407.30      436.54      9.74 o 
 -16   4  11      131.20      150.44      4.35 o 
 -14   4  11     1989.42     1991.94     35.44 o 
 -12   4  11       74.10       64.15      2.08 o 
 -10   4  11      381.10      353.82      6.13 o 
  -8   4  11      387.74      354.24      6.58 o 
  -6   4  11      883.41      868.83     12.96 o 
  -4   4  11       19.10       16.98      1.72 o 
  -2   4  11     1535.99     1467.29     23.23 o 
   0   4  11     2010.22     2032.41     26.03 o 
   2   4  11       24.46       14.30      1.36 o 
   4   4  11       88.64       85.52      2.43 o 
   6   4  11      186.68      190.09      3.89 o 
   8   4  11       85.26       85.14      2.89 o 
  10   4  11      298.50      281.76      6.05 o 
  12   4  11       67.18       77.01      2.26 o 
  14   4  11       82.43       82.10      4.30 o 
 -19   5  11      150.07      177.78      7.25 o 
 -17   5  11      155.63      111.82      3.54 o 
 -15   5  11      776.31      825.06     19.36 o 
 -13   5  11      745.06      741.88     17.28 o 
 -11   5  11       32.65       53.23      2.62 o 
  -9   5  11       41.87       33.41      2.37 o 
  -7   5  11     1649.71     1682.39     27.74 o 
  -5   5  11      108.91      105.04      3.33 o 
  -3   5  11       56.03       67.68      2.67 o 
  -1   5  11     3974.51     3875.76     52.16 o 
   1   5  11     1332.30     1273.78     19.11 o 
   3   5  11      857.23      784.04     15.07 o 
   5   5  11      201.84      201.05      6.32 o 
   7   5  11      616.51      635.23     11.79 o 
   9   5  11      159.36      169.70      4.30 o 
  11   5  11        7.78        4.55      1.67 o 
 -16   6  11       21.64       28.31      2.31 o 
 -14   6  11       39.38       50.45      3.13 o 
 -12   6  11      215.38      241.15      7.52 o 
 -10   6  11      443.63      421.67      9.02 o 
  -8   6  11       13.86       37.17      3.09 o 
  -6   6  11      923.02      933.46     19.79 o 
  -4   6  11      384.84      361.88      7.41 o 
  -2   6  11     2598.77     2577.92     42.50 o 
   0   6  11      297.14      268.41      5.22 o 
   2   6  11      868.67      905.09     16.45 o 
   4   6  11      582.88      570.89     11.54 o 
   6   6  11       15.97       13.62      2.26 o 
   8   6  11       87.65       62.90      2.27 o 
  10   6  11      696.98      581.11     27.39 o 
 -13   7  11       21.37       22.62      1.93 o 
 -11   7  11        0.92       -1.75      1.84 o 
  -9   7  11       41.36       38.58      2.15 o 
  -7   7  11     3569.76     3719.75     70.53 o 
  -5   7  11      971.20      945.62     16.72 o 
  -3   7  11       21.09       32.58      2.36 o 
  -1   7  11       49.71       68.48      3.09 o 
   1   7  11       19.32       16.32      2.04 o 
   3   7  11      321.03      282.05      7.02 o 
   5   7  11      303.24      332.61      8.77 o 
   7   7  11       12.24       11.79      1.63 o 
 -10   8  11       12.94        8.79      2.37 o 
  -8   8  11      112.77       99.45      4.49 o 
  -6   8  11      370.02      412.39     10.16 o 
  -4   8  11       19.33       10.89      1.78 o 
  -2   8  11     1815.60     1917.50     36.66 o 
   0   8  11     1531.97     1458.81     28.02 o 
   2   8  11      277.28      307.82      8.46 o 
   4   8  11      101.55      116.68      5.52 o 
 -22   0  12      127.85      141.20      7.10 o 
 -20   0  12     2411.14     2605.62     93.23 o 
 -18   0  12     1564.60     1416.64     42.08 o 
 -16   0  12     5826.98     5541.65    161.86 o 
 -14   0  12     2170.93     1980.08     42.56 o 
 -12   0  12      680.05      599.38     16.38 o 
 -10   0  12      249.13      194.41      6.12 o 
  -8   0  12       46.56       53.26      4.95 o 
  -6   0  12    12925.05    14589.24    447.83 o 
  -4   0  12     8361.32     8611.44    265.69 o 
  -2   0  12      459.94      517.96     17.74 o 
   0   0  12     1682.97     1759.07     55.56 o 
   2   0  12      248.34      208.86      9.38 o 
   4   0  12      207.00      194.62      5.62 o 
   6   0  12      617.40      633.57     15.46 o 
   8   0  12      832.72      738.67     24.29 o 
  10   0  12        7.63        6.16      2.67 o 
  12   0  12      121.26      116.86      7.43 o 
  14   0  12      355.78      413.07     16.63 o 
  16   0  12       83.13       76.42      6.88 o 
 -21   1  12       19.33       30.72      2.62 o 
 -19   1  12       33.85       21.50      2.08 o 
 -17   1  12      181.94      156.66      4.63 o 
 -15   1  12       49.82       47.72      2.47 o 
 -13   1  12      765.57      715.52     12.39 o 
 -11   1  12       19.82       21.91      1.45 o 
  -9   1  12      144.25      112.27      4.93 o 
  -7   1  12     6704.22     6709.26    144.31 o 
  -5   1  12     4065.09     4307.36     94.21 o 
  -3   1  12     1110.96     1158.37     26.16 o 
  -1   1  12     1996.30     2121.93     47.12 o 
   1   1  12     1021.08     1024.87     28.75 o 
   3   1  12     8369.24     8132.18    107.56 o 
   5   1  12        5.53        6.03      1.34 o 
   7   1  12        0.74        7.78      2.87 o 
   9   1  12     2919.27     2986.18     46.81 o 
  11   1  12     1218.65     1248.28     22.50 o 
  13   1  12       16.61       19.01      2.38 o 
  15   1  12        4.83        5.21      1.80 o 
 -22   2  12       59.35       64.37      4.29 o 
 -20   2  12      253.86      258.35      6.19 o 
 -18   2  12        8.00        1.75      2.29 o 
 -16   2  12      356.94      395.30      7.90 o 
 -14   2  12     4354.82     4410.41     66.87 o 
 -12   2  12      216.79      223.94      4.04 o 
 -10   2  12     2879.60     3023.85     43.22 o 
  -8   2  12      613.74      679.68     12.55 o 
  -6   2  12     1497.17     1550.56     34.66 o 
  -4   2  12       87.61       75.28      3.75 o 
  -2   2  12     1402.89     1551.92     34.89 o 
   0   2  12     4139.70     3938.05     86.00 o 
   2   2  12    25781.92    25197.75    362.57 o 
   4   2  12     1745.82     1611.23     21.42 o 
   6   2  12      317.69      298.41      5.09 o 
   8   2  12      465.78      469.95      9.59 o 
  10   2  12     1537.09     1588.76     30.17 o 
  12   2  12      206.70      197.74      4.44 o 
  14   2  12      891.23      951.91     23.14 o 
 -21   3  12       36.08       32.04      2.15 o 
 -19   3  12      224.50      206.18      5.01 o 
 -17   3  12      308.08      333.74      7.47 o 
 -15   3  12       70.71       41.34      2.57 o 
 -13   3  12      940.18      860.19     12.72 o 
 -11   3  12     8163.80     7801.98    102.05 o 
  -9   3  12      495.65      481.05      6.54 o 
  -7   3  12      629.04      627.45      8.60 o 
  -5   3  12        4.25        9.90      1.48 o 
  -3   3  12      102.07       74.14      2.32 o 
  -1   3  12      101.10      132.71      3.30 o 
   1   3  12      454.99      565.45      8.77 o 
   3   3  12       76.34       51.94      1.66 o 
   5   3  12        9.91        8.26      1.56 o 
   7   3  12      240.06      251.04      4.89 o 
   9   3  12        6.12       10.24      2.24 o 
  11   3  12      346.64      320.14      6.54 o 
  13   3  12      544.32      513.87     10.47 o 
 -20   4  12       24.65       47.90      4.28 o 
 -18   4  12      113.17      112.52      4.14 o 
 -16   4  12       74.53       55.44      2.63 o 
 -14   4  12      384.30      361.73      7.43 o 
 -12   4  12      804.79      805.97     14.51 o 
 -10   4  12     5590.71     5473.58     78.64 o 
  -8   4  12        6.33        9.04      1.76 o 
  -6   4  12        0.01        1.48      1.44 o 
  -4   4  12       11.27       19.11      1.88 o 
  -2   4  12       37.01       22.00      1.91 o 
   0   4  12     2015.52     2066.26     30.43 o 
   2   4  12      907.09      905.13     12.46 o 
   4   4  12      504.98      467.18      6.89 o 
   6   4  12      569.78      592.17      9.87 o 
   8   4  12       40.30       43.83      2.84 o 
  10   4  12      446.03      503.86      9.50 o 
  12   4  12      352.54      345.75      7.30 o 
 -17   5  12        0.61        1.52      1.86 o 
 -15   5  12      406.40      350.89      9.48 o 
 -13   5  12      351.18      322.95      7.83 o 
 -11   5  12       87.44      155.90      4.52 o 
  -9   5  12     5198.10     4914.27     98.81 o 
  -7   5  12      154.73      119.17      3.43 o 
  -5   5  12     4499.73     4567.74     73.75 o 
  -3   5  12      476.70      489.24      9.49 o 
  -1   5  12       12.18       10.84      1.80 o 
   1   5  12     2034.95     1967.31     33.52 o 
   3   5  12      352.84      322.64      5.78 o 
   5   5  12      210.21      232.30      5.74 o 
   7   5  12     2128.87     2188.96     44.31 o 
   9   5  12      234.07      238.34      5.23 o 
  11   5  12        0.00       -0.97      1.43 o 
 -16   6  12       39.20       34.70      2.36 o 
 -14   6  12      220.18      208.25      6.54 o 
 -12   6  12       84.39       85.35      3.35 o 
 -10   6  12     1057.91     1109.08     21.64 o 
  -8   6  12     6837.67     7255.94    147.45 o 
  -6   6  12     3026.98     3114.46     63.66 o 
  -4   6  12     3144.67     3177.55     60.16 o 
  -2   6  12     1292.77     1281.92     22.85 o 
   0   6  12     2137.59     2054.90     37.06 o 
   2   6  12      806.61      735.25     13.07 o 
   4   6  12      606.70      557.46     11.21 o 
   6   6  12      204.74      194.78      4.89 o 
   8   6  12      305.58      289.35      6.40 o 
  10   6  12      628.00      669.89     33.85 o 
 -13   7  12       22.97       23.11      2.03 o 
 -11   7  12       52.71       41.21      2.78 o 
  -9   7  12     1502.01     1602.54     28.93 o 
  -7   7  12        1.12        1.20      1.94 o 
  -5   7  12       52.33       37.94      2.15 o 
  -3   7  12      665.77      645.41     12.72 o 
  -1   7  12      726.91      822.81     18.94 o 
   1   7  12      153.61      156.21      5.37 o 
   3   7  12        0.02        3.99      2.37 o 
   5   7  12       33.38       19.58      1.86 o 
   7   7  12      364.46      421.42     10.95 o 
  -8   8  12      536.25      573.06     17.76 o 
  -6   8  12       78.44       70.35      2.77 o 
  -4   8  12      437.12      409.07      9.23 o 
  -2   8  12      793.59      690.32     12.71 o 
   0   8  12       57.23       70.35      2.34 o 
   2   8  12      223.03      191.54      5.63 o 
 -21   1  13       28.07       13.52      2.30 o 
 -19   1  13      611.54      584.91     12.84 o 
 -17   1  13      125.27      162.13      4.82 o 
 -15   1  13        3.17        9.94      2.12 o 
 -13   1  13      394.87      412.88      7.02 o 
 -11   1  13       47.44       51.68      1.89 o 
  -9   1  13    10944.45    10803.47    168.13 o 
  -7   1  13      350.60      367.07      8.68 o 
  -5   1  13     2120.76     2345.23     51.84 o 
  -3   1  13      149.62      176.41      5.82 o 
  -1   1  13     4996.16     5702.77    137.27 o 
   1   1  13     1916.01     1988.32     37.82 o 
   3   1  13     1338.52     1256.11     17.07 o 
   5   1  13      302.40      284.37      5.43 o 
   7   1  13      466.49      436.47      7.98 o 
   9   1  13      705.77      665.99     11.64 o 
  11   1  13      346.86      371.62      8.73 o 
  13   1  13      134.48      137.49      4.47 o 
  15   1  13       28.41       27.53      2.84 o 
 -22   2  13      118.51      138.33      6.39 o 
 -20   2  13       38.26       22.06      2.26 o 
 -18   2  13      390.73      348.58      8.19 o 
 -16   2  13     6091.19     5893.81    109.83 o 
 -14   2  13     2572.04     2531.51     38.62 o 
 -12   2  13       64.86       68.84      2.36 o 
 -10   2  13     2227.08     2259.54     31.16 o 
  -8   2  13      107.98       87.51      2.20 o 
  -6   2  13     4858.71     4576.20     76.47 o 
  -4   2  13      127.69      144.52      5.59 o 
  -2   2  13      295.71      335.38      9.13 o 
   0   2  13       25.17       31.56      1.83 o 
   2   2  13     6657.86     6542.63     86.21 o 
   4   2  13     2410.14     2279.04     32.67 o 
   6   2  13       10.20       13.38      2.32 o 
   8   2  13       90.38       92.41      2.78 o 
  10   2  13      596.45      659.30     13.09 o 
  12   2  13        8.26        6.50      2.12 o 
  14   2  13        2.72        1.35      1.66 o 
 -21   3  13      297.92      280.39      6.82 o 
 -19   3  13       12.83       21.92      2.12 o 
 -17   3  13      199.92      186.22      5.06 o 
 -15   3  13      178.44      139.08      4.03 o 
 -13   3  13     3724.44     3649.47     49.37 o 
 -11   3  13      225.85      219.52      4.08 o 
  -9   3  13       55.32       40.18      1.73 o 
  -7   3  13       13.38       19.35      1.39 o 
  -5   3  13       28.71       19.49      1.47 o 
  -3   3  13      275.63      242.52      4.56 o 
  -1   3  13       41.24       42.49      1.75 o 
   1   3  13       33.43       32.31      1.80 o 
   3   3  13      455.05      445.92      6.78 o 
   5   3  13       79.82       85.82      2.21 o 
   7   3  13       45.30       45.01      2.04 o 
   9   3  13       67.60       59.54      2.58 o 
  11   3  13      106.63      100.46      2.97 o 
  13   3  13        7.62        3.09      1.41 o 
 -20   4  13     1218.92     1265.39     32.52 o 
 -18   4  13      171.03      203.30      5.28 o 
 -16   4  13      275.01      322.74      7.10 o 
 -14   4  13     3583.28     3583.07     59.80 o 
 -12   4  13     1091.64     1089.54     17.89 o 
 -10   4  13     1885.35     1783.06     26.13 o 
  -8   4  13     3662.59     3620.39     50.27 o 
  -6   4  13     3207.85     3112.45     43.12 o 
  -4   4  13      643.59      679.83     11.84 o 
  -2   4  13      233.48      249.14      5.54 o 
   0   4  13      193.05      206.37      4.16 o 
   2   4  13      378.75      435.12      7.11 o 
   4   4  13       43.23       48.27      1.99 o 
   6   4  13      266.27      283.58      5.62 o 
   8   4  13      211.34      208.32      5.11 o 
  10   4  13     2953.61     3082.60     57.42 o 
  12   4  13       49.61       56.85      3.65 o 
 -17   5  13      134.11      109.95      3.41 o 
 -15   5  13      517.11      564.76     13.68 o 
 -13   5  13      102.82       96.71      3.69 o 
 -11   5  13     3007.49     3025.65     61.96 o 
  -9   5  13     7652.16     7353.37    145.34 o 
  -7   5  13     1111.94     1183.44     22.37 o 
  -5   5  13      177.68      195.93      4.75 o 
  -3   5  13     3690.10     3771.73     64.29 o 
  -1   5  13       38.50       35.91      2.15 o 
   1   5  13      347.79      333.01      8.65 o 
   3   5  13      382.63      346.15      6.26 o 
   5   5  13      662.37      685.42     13.51 o 
   7   5  13       55.52       57.72      2.65 o 
   9   5  13        0.18       -0.40      1.67 o 
  11   5  13       33.71       26.27      1.98 o 
 -16   6  13      136.60      116.41      4.08 o 
 -14   6  13      281.43      250.25      7.37 o 
 -12   6  13       14.47        1.83      2.33 o 
 -10   6  13       22.01       20.58      2.11 o 
  -8   6  13      511.52      506.53     10.54 o 
  -6   6  13      174.40      193.65      5.16 o 
  -4   6  13       69.50       74.14      3.26 o 
  -2   6  13      258.68      239.36      5.47 o 
   0   6  13      265.77      226.12      5.26 o 
   2   6  13       19.61       26.32      2.66 o 
   4   6  13       21.30       13.79      2.53 o 
   6   6  13      127.30      123.87      4.77 o 
   8   6  13        3.45        0.32      1.03 o 
 -13   7  13       20.16       25.78      1.93 o 
 -11   7  13       25.29       33.18      2.05 o 
  -9   7  13      796.16      747.21     14.76 o 
  -7   7  13       96.22       88.65      2.93 o 
  -5   7  13      158.99      161.27      4.70 o 
  -3   7  13      471.18      433.73      8.94 o 
  -1   7  13      570.22      636.38     12.79 o 
   1   7  13        1.17        1.14      2.00 o 
   3   7  13      101.57       91.61      3.56 o 
   5   7  13       71.45       72.19      3.33 o 
  -8   8  13       70.26       85.99      3.92 o 
  -6   8  13        2.62       -1.66      1.86 o 
  -4   8  13      984.62      984.67     21.00 o 
  -2   8  13      100.19       70.76      3.00 o 
   0   8  13      106.48      123.95      5.62 o 
 -22   0  14      296.54      271.10     15.27 o 
 -20   0  14      368.59      447.27     14.17 o 
 -18   0  14     4093.09     4545.75    132.22 o 
 -16   0  14      577.65      610.14     19.26 o 
 -14   0  14     1457.58     1485.86     32.23 o 
 -12   0  14      170.54      179.34      5.68 o 
 -10   0  14     2136.43     1898.40     37.52 o 
  -8   0  14     2385.48     2490.01     59.81 o 
  -6   0  14     2956.13     3204.55     99.57 o 
  -4   0  14     3821.40     3842.40    119.30 o 
  -2   0  14        2.34       -3.66      3.66 o 
   0   0  14       97.24       68.35      3.05 o 
   2   0  14      423.94      487.43     12.72 o 
   4   0  14       32.11       29.65      2.32 o 
   6   0  14      536.09      551.29     14.00 o 
   8   0  14       37.31       28.09      3.72 o 
  10   0  14      122.48      105.96      4.19 o 
  12   0  14       18.72       20.30      3.90 o 
  14   0  14      126.02      148.75      7.10 o 
 -21   1  14       62.62       53.65      3.35 o 
 -19   1  14      837.45      757.07     16.31 o 
 -17   1  14     2588.84     2853.92     54.97 o 
 -15   1  14     1490.39     1446.27     28.50 o 
 -13   1  14     6973.66     6957.68    103.69 o 
 -11   1  14      598.33      615.34      9.86 o 
  -9   1  14     3042.92     2768.12     38.22 o 
  -7   1  14      975.97      882.19     14.73 o 
  -5   1  14        0.76        5.76      2.71 o 
  -3   1  14     4665.22     4751.95    104.32 o 
  -1   1  14     2825.47     2965.17     56.81 o 
   1   1  14      445.63      438.53      6.41 o 
   3   1  14      467.32      475.69      7.00 o 
   5   1  14     1133.23     1118.39     16.97 o 
   7   1  14       26.76       14.48      2.08 o 
   9   1  14      523.98      485.24      9.39 o 
  11   1  14      207.82      193.60      5.43 o 
  13   1  14        5.14        3.62      1.99 o 
 -22   2  14       11.59        0.95      2.07 o 
 -20   2  14      566.01      592.35     12.60 o 
 -18   2  14      950.92     1031.30     18.51 o 
 -16   2  14     5161.20     5091.55     88.49 o 
 -14   2  14      302.64      248.70      5.13 o 
 -12   2  14     2269.89     2203.40     31.57 o 
 -10   2  14     5535.49     5389.92     73.74 o 
  -8   2  14       69.83       57.83      2.29 o 
  -6   2  14      312.52      288.28      6.28 o 
  -4   2  14      309.68      297.03      5.61 o 
  -2   2  14      842.03      815.67     11.82 o 
   0   2  14       61.19       75.34      1.93 o 
   2   2  14     2471.85     2421.56     33.22 o 
   4   2  14       37.77       26.58      1.92 o 
   6   2  14        4.17        2.99      1.86 o 
   8   2  14        0.85       -1.13      1.99 o 
  10   2  14      483.77      492.45     11.04 o 
  12   2  14      273.76      269.51      6.17 o 
  14   2  14      253.30      268.26     10.90 o 
 -21   3  14      100.42       89.99      3.91 o 
 -19   3  14      723.04      660.84     13.06 o 
 -17   3  14       59.70       70.90      2.89 o 
 -15   3  14      192.32      165.43      4.54 o 
 -13   3  14     3722.48     3790.95     54.87 o 
 -11   3  14       36.18       32.30      1.88 o 
  -9   3  14      304.36      292.12      4.68 o 
  -7   3  14      522.14      584.05      8.13 o 
  -5   3  14       54.49       43.61      1.71 o 
  -3   3  14     1386.39     1271.27     18.63 o 
  -1   3  14      791.93      838.83     11.77 o 
   1   3  14       86.52      104.89      2.77 o 
   3   3  14        5.34        8.20      1.66 o 
   5   3  14       55.76       37.77      2.08 o 
   7   3  14      158.61      158.49      3.91 o 
   9   3  14       21.00       16.11      2.38 o 
  11   3  14       44.18       43.00      2.08 o 
  13   3  14      391.21      400.19     11.41 o 
 -20   4  14        0.99        2.65      2.03 o 
 -18   4  14      142.25      162.58      4.15 o 
 -16   4  14        6.07        4.53      2.05 o 
 -14   4  14      416.99      424.02      8.25 o 
 -12   4  14     3678.18     3724.89     62.48 o 
 -10   4  14       38.63       44.96      2.11 o 
  -8   4  14     2593.95     2487.44     34.74 o 
  -6   4  14      414.59      392.43      6.11 o 
  -4   4  14      146.35      159.41      3.63 o 
  -2   4  14      113.84      110.91      3.14 o 
   0   4  14      210.07      186.19      3.85 o 
   2   4  14      252.94      270.88      5.50 o 
   4   4  14       55.74       53.08      2.43 o 
   6   4  14       92.94       93.71      2.98 o 
   8   4  14      389.23      397.35      9.08 o 
  10   4  14       31.30       45.86      2.54 o 
  12   4  14      136.98      143.23      5.93 o 
 -17   5  14     1150.15     1246.75     29.64 o 
 -15   5  14      568.64      623.07     19.46 o 
 -13   5  14        3.92        2.81      2.13 o 
 -11   5  14      947.67      950.84     20.17 o 
  -9   5  14       29.84       47.96      2.54 o 
  -7   5  14      393.81      455.93      8.75 o 
  -5   5  14      151.37      164.10      4.92 o 
  -3   5  14       35.08       30.35      2.81 o 
  -1   5  14       42.40       39.47      2.26 o 
   1   5  14      323.99      310.93      8.09 o 
   3   5  14      115.09      102.13      3.19 o 
   5   5  14       83.27       95.32      5.07 o 
   7   5  14     1085.00     1106.77     25.19 o 
   9   5  14      399.63      417.83      9.36 o 
 -16   6  14      175.00      186.50      6.30 o 
 -14   6  14      295.78      367.32      8.95 o 
 -12   6  14      910.20      855.93     18.12 o 
 -10   6  14      799.66      786.39     16.84 o 
  -8   6  14        4.14        3.20      2.46 o 
  -6   6  14     1684.80     1843.43     33.19 o 
  -4   6  14     1205.76     1409.53     29.36 o 
  -2   6  14      326.73      293.89      5.93 o 
   0   6  14      635.83      583.00     10.61 o 
   2   6  14     1215.48     1192.98     24.88 o 
   4   6  14      117.77      116.95      4.60 o 
   6   6  14       46.23       51.73      2.69 o 
   8   6  14     1079.41     1059.10     26.39 o 
 -13   7  14      236.88      202.89      8.37 o 
 -11   7  14      381.53      336.52      7.51 o 
  -9   7  14     1002.65     1037.00     21.62 o 
  -7   7  14      218.71      226.38      4.95 o 
  -5   7  14       59.66       68.37      2.60 o 
  -3   7  14       55.53       75.75      2.75 o 
  -1   7  14      161.81      148.05      3.92 o 
   1   7  14       19.86       19.80      2.13 o 
   3   7  14      219.82      220.83      6.22 o 
   5   7  14       30.16       27.96      2.26 o 
  -6   8  14      493.33      520.74     16.16 o 
  -4   8  14      445.82      444.82     17.33 o 
  -2   8  14        7.00       -1.90      2.92 o 
 -21   1  15     3259.36     3579.29     90.73 o 
 -19   1  15      730.21      712.80     15.41 o 
 -17   1  15     1871.28     1974.49     41.26 o 
 -15   1  15     1413.19     1592.09     29.25 o 
 -13   1  15      131.40      113.90      3.35 o 
 -11   1  15      967.39      936.70     14.49 o 
  -9   1  15       31.39       38.43      1.70 o 
  -7   1  15      223.45      174.20      3.41 o 
  -5   1  15     6846.69     6908.37    128.53 o 
  -3   1  15      623.25      684.80     14.52 o 
  -1   1  15     3294.75     3359.99     48.70 o 
   1   1  15        9.04       14.88      1.36 o 
   3   1  15      198.77      168.70      3.53 o 
   5   1  15        7.50       19.57      1.84 o 
   7   1  15       99.53       94.65      3.22 o 
   9   1  15      182.29      168.32      4.40 o 
  11   1  15      260.14      239.42      5.68 o 
  13   1  15      997.49      963.39     37.24 o 
 -20   2  15      144.34      106.32      3.76 o 
 -18   2  15       16.77       19.30      2.08 o 
 -16   2  15     1729.19     1850.62     37.73 o 
 -14   2  15      144.20      185.63      4.94 o 
 -12   2  15     1591.51     1500.27     22.84 o 
 -10   2  15      287.26      256.56      4.85 o 
  -8   2  15      992.04     1026.56     13.89 o 
  -6   2  15        3.27        2.77      1.41 o 
  -4   2  15     2431.62     2188.14     37.23 o 
  -2   2  15     1121.44     1067.40     14.26 o 
   0   2  15      102.22       87.97      2.67 o 
   2   2  15      799.18      659.19     10.05 o 
   4   2  15     4489.70     4455.66     70.30 o 
   6   2  15     2869.12     2891.67     50.75 o 
   8   2  15        8.50        8.05      2.17 o 
  10   2  15     1238.32     1265.06     28.93 o 
  12   2  15      425.12      450.10     10.94 o 
 -21   3  15       86.52       92.03      4.93 o 
 -19   3  15        6.17        6.75      1.87 o 
 -17   3  15      574.58      607.15     12.25 o 
 -15   3  15        9.51        6.89      2.29 o 
 -13   3  15     3778.86     3778.26     54.71 o 
 -11   3  15      996.77      991.05     14.02 o 
  -9   3  15       11.53       10.79      1.70 o 
  -7   3  15     2511.92     2296.94     29.78 o 
  -5   3  15        6.59       17.62      1.50 o 
  -3   3  15     1225.73     1222.03     18.02 o 
  -1   3  15     1568.95     1575.76     22.09 o 
   1   3  15      403.35      395.08      6.75 o 
   3   3  15      191.00      151.76      3.70 o 
   5   3  15     1543.56     1683.33     31.63 o 
   7   3  15       42.28       47.29      2.19 o 
   9   3  15        0.02       -0.82      1.73 o 
  11   3  15        2.62       -0.54      2.02 o 
 -18   4  15     1022.38      945.14     18.27 o 
 -16   4  15       92.65       86.75      3.97 o 
 -14   4  15      650.35      631.37     11.23 o 
 -12   4  15     4015.40     4077.17     73.59 o 
 -10   4  15        0.04        3.94      2.55 o 
  -8   4  15      223.50      254.51      4.64 o 
  -6   4  15      947.60      993.85     15.34 o 
  -4   4  15      504.74      508.84      8.40 o 
  -2   4  15      591.15      578.67     11.42 o 
   0   4  15      318.99      282.23      5.74 o 
   2   4  15      136.19      155.48      4.97 o 
   4   4  15      120.60      130.17      3.79 o 
   6   4  15      667.31      699.03     13.72 o 
   8   4  15      693.36      737.27     17.16 o 
  10   4  15     1575.54     1518.14     32.01 o 
 -17   5  15      649.77      591.50     15.28 o 
 -15   5  15        5.91        7.17      3.27 o 
 -13   5  15     1862.74     1906.66     39.34 o 
 -11   5  15      147.95      137.49      4.48 o 
  -9   5  15        0.10       -1.61      1.61 o 
  -7   5  15        0.01       -1.93      2.21 o 
  -5   5  15     1562.13     1558.76     30.36 o 
  -3   5  15      671.74      739.66     14.16 o 
  -1   5  15      273.01      290.69      6.03 o 
   1   5  15      359.43      342.76      8.83 o 
   3   5  15      156.69      142.75      4.10 o 
   5   5  15     1498.08     1591.31     35.92 o 
   7   5  15      638.90      678.39     15.80 o 
   9   5  15     1469.85     1501.66     31.52 o 
 -16   6  15        0.86       -2.18      2.18 o 
 -14   6  15      165.02      242.47      6.32 o 
 -12   6  15        6.08        6.55      2.12 o 
 -10   6  15     1685.48     1848.39     38.17 o 
  -8   6  15       16.92       23.31      2.05 o 
  -6   6  15      228.70      254.00      6.13 o 
  -4   6  15      337.90      309.79      7.09 o 
  -2   6  15      214.77      235.04      5.06 o 
   0   6  15       58.14       63.36      2.42 o 
   2   6  15       86.81       96.96      3.47 o 
   4   6  15      445.59      433.18     10.62 o 
   6   6  15        0.49       -1.93      1.93 o 
 -11   7  15       26.03       13.27      1.70 o 
  -9   7  15      215.87      200.22      5.03 o 
  -7   7  15       10.97       10.40      2.08 o 
  -5   7  15      241.39      294.57      6.39 o 
  -3   7  15       34.84       21.42      1.88 o 
  -1   7  15        1.26        3.70      1.66 o 
   1   7  15      209.28      218.96      8.94 o 
   3   7  15       25.26       20.22      1.86 o 
 -22   0  16      194.24      194.88     11.18 o 
 -20   0  16     5299.18     5857.34    170.75 o 
 -18   0  16     5447.27     6004.75    174.97 o 
 -16   0  16     2907.06     2947.58     86.34 o 
 -14   0  16       54.20       65.11      4.76 o 
 -12   0  16       71.15       79.61      3.52 o 
 -10   0  16     1414.39     1433.65     34.34 o 
  -8   0  16      193.01      236.43      9.29 o 
  -6   0  16       47.63       58.24      3.70 o 
  -4   0  16     1475.95     1357.02     35.19 o 
  -2   0  16      284.76      305.22      9.78 o 
   0   0  16     3826.72     3712.62     76.86 o 
   2   0  16      270.70      261.47      6.06 o 
   4   0  16      353.25      382.19      8.57 o 
   6   0  16      695.78      744.92     24.80 o 
   8   0  16      590.61      612.64     16.39 o 
  10   0  16     2040.20     1938.35     43.87 o 
  12   0  16       32.53       31.05      3.61 o 
 -21   1  16       24.42       47.82      2.67 o 
 -19   1  16      539.98      596.17     13.04 o 
 -17   1  16     1597.43     1579.52     33.10 o 
 -15   1  16    11598.35    11197.14    240.76 o 
 -13   1  16     2513.01     2443.78     36.61 o 
 -11   1  16     3001.78     3059.10     45.68 o 
  -9   1  16     1914.05     1960.72     28.50 o 
  -7   1  16      592.36      620.18      9.20 o 
  -5   1  16       24.33       24.73      1.68 o 
  -3   1  16     3947.80     3757.63     55.51 o 
  -1   1  16     1156.04     1070.12     14.18 o 
   1   1  16      403.19      418.30      6.53 o 
   3   1  16     1611.59     1586.88     22.79 o 
   5   1  16      322.44      291.36      5.94 o 
   7   1  16        0.06       -2.21      2.21 o 
   9   1  16      270.18      278.11      5.61 o 
  11   1  16      300.94      319.18      6.59 o 
  13   1  16       87.25       94.05      4.01 o 
 -20   2  16      285.75      254.50      7.47 o 
 -18   2  16       35.39       40.66      2.91 o 
 -16   2  16        4.16       11.48      3.43 o 
 -14   2  16     1153.19     1097.14     17.57 o 
 -12   2  16     2861.75     2691.34     40.31 o 
 -10   2  16       20.24       16.36      1.92 o 
  -8   2  16     1427.31     1443.93     19.30 o 
  -6   2  16     3578.92     3510.61     48.46 o 
  -4   2  16      606.13      564.64      9.79 o 
  -2   2  16     1030.15      967.59     13.81 o 
   0   2  16     1403.03     1333.47     18.10 o 
   2   2  16     1900.78     1980.13     28.37 o 
   4   2  16     2496.70     2319.48     44.35 o 
   6   2  16      898.62      860.45     16.78 o 
   8   2  16      280.31      259.80      6.00 o 
  10   2  16        1.53        1.49      1.85 o 
  12   2  16       15.12       17.55      2.02 o 
 -19   3  16        8.48       23.19      1.94 o 
 -17   3  16       69.01       72.44      3.19 o 
 -15   3  16      444.08      429.87      8.15 o 
 -13   3  16       22.12       21.45      1.98 o 
 -11   3  16     2091.52     2049.50     28.09 o 
  -9   3  16     3435.63     3241.67     46.19 o 
  -7   3  16     1251.09     1288.55     17.66 o 
  -5   3  16      192.31      191.39      3.80 o 
  -3   3  16       66.17       79.21      2.99 o 
  -1   3  16      342.18      342.14      5.72 o 
   1   3  16     1141.09     1192.67     21.05 o 
   3   3  16     6368.90     6396.35    105.49 o 
   5   3  16      376.63      392.36      8.34 o 
   7   3  16      643.63      633.44     12.52 o 
   9   3  16      496.32      500.52     11.95 o 
  11   3  16       19.86       16.33      2.02 o 
 -18   4  16      187.12      157.46      3.87 o 
 -16   4  16      153.42      104.92      3.34 o 
 -14   4  16       10.41       10.44      2.05 o 
 -12   4  16      154.92      158.46      4.62 o 
 -10   4  16       42.64       35.64      2.40 o 
  -8   4  16      556.62      513.74      8.51 o 
  -6   4  16        0.18        1.17      1.67 o 
  -4   4  16      477.72      469.14      8.14 o 
  -2   4  16      155.09      144.65      3.87 o 
   0   4  16      238.34      281.32      5.83 o 
   2   4  16     1549.45     1597.81     30.11 o 
   4   4  16     2390.46     2517.02     44.17 o 
   6   4  16      788.66      810.93     18.18 o 
   8   4  16        0.53        1.87      2.31 o 
  10   4  16      287.18      255.14      6.02 o 
 -17   5  16        0.34       -0.51      3.84 o 
 -15   5  16        4.74        1.28      2.44 o 
 -13   5  16      829.62      864.36     18.26 o 
 -11   5  16      133.11      157.86      4.71 o 
  -9   5  16        6.09       14.77      2.30 o 
  -7   5  16     1067.26     1052.42     20.56 o 
  -5   5  16      196.70      190.12      5.37 o 
  -3   5  16     1215.53     1324.99     25.78 o 
  -1   5  16     2266.87     2351.44     48.20 o 
   1   5  16       35.06       42.59      2.47 o 
   3   5  16      125.51      111.00      3.41 o 
   5   5  16     2224.39     2366.70     52.76 o 
   7   5  16       20.81       17.82      2.31 o 
   9   5  16      570.87      539.99     17.34 o 
 -14   6  16      506.39      536.63     12.40 o 
 -12   6  16      588.18      570.73     12.29 o 
 -10   6  16     1297.51     1361.42     28.27 o 
  -8   6  16        0.08       -0.95      2.31 o 
  -6   6  16      371.94      416.14      8.80 o 
  -4   6  16      478.75      539.00     11.09 o 
  -2   6  16      105.30       96.32      2.86 o 
   0   6  16      322.31      310.56      8.25 o 
   2   6  16      119.80      135.65      4.31 o 
   4   6  16       25.41       14.92      2.30 o 
   6   6  16      563.10      598.36     13.71 o 
 -11   7  16       27.26       32.46      2.02 o 
  -9   7  16      375.61      385.52      9.20 o 
  -7   7  16      131.52      144.33      4.11 o 
  -5   7  16      163.84      206.20      5.86 o 
  -3   7  16        6.23        1.10      1.71 o 
  -1   7  16       74.87       77.95      4.74 o 
   1   7  16       72.34       77.00      3.32 o 
   3   7  16      106.50       90.88      2.93 o 
 -21   1  17      925.03      926.06     20.73 o 
 -19   1  17      842.30      870.93     20.40 o 
 -17   1  17       26.47       30.00      2.69 o 
 -15   1  17     2071.30     2113.65     42.23 o 
 -13   1  17       17.19       15.88      2.29 o 
 -11   1  17      475.57      467.75      7.79 o 
  -9   1  17     1037.94     1041.61     15.43 o 
  -7   1  17        3.95       12.64      1.90 o 
  -5   1  17     1893.97     1788.26     27.26 o 
  -3   1  17       14.61       24.58      1.61 o 
  -1   1  17      598.83      529.84      7.44 o 
   1   1  17       85.57       81.16      2.18 o 
   3   1  17      183.88      160.22      3.92 o 
   5   1  17       29.81       22.55      2.48 o 
   7   1  17       23.85       33.66      2.21 o 
   9   1  17      529.13      574.78     10.16 o 
  11   1  17      246.62      218.47      6.12 o 
 -20   2  17        3.71        3.84      2.69 o 
 -18   2  17      384.56      362.70      8.90 o 
 -16   2  17       18.15       27.69      2.93 o 
 -14   2  17     2709.02     2608.26     43.94 o 
 -12   2  17      854.10      869.71     14.13 o 
 -10   2  17      494.64      488.97      8.44 o 
  -8   2  17      219.25      164.97      3.35 o 
  -6   2  17      134.30       97.68      2.60 o 
  -4   2  17      165.26      183.24      3.56 o 
  -2   2  17      137.10      132.48      2.95 o 
   0   2  17     4823.94     4744.46     62.83 o 
   2   2  17     2413.13     2292.23     35.00 o 
   4   2  17     5476.23     5478.85    101.92 o 
   6   2  17       30.63       14.55      2.57 o 
   8   2  17       18.33       11.17      2.11 o 
  10   2  17      100.28       97.53      4.19 o 
  12   2  17      533.47      471.91     25.10 o 
 -19   3  17        7.55       23.47      1.84 o 
 -17   3  17      104.47      135.79      4.04 o 
 -15   3  17      707.70      715.96     12.51 o 
 -13   3  17      435.92      460.35      7.79 o 
 -11   3  17        0.07       -0.89      2.01 o 
  -9   3  17     1027.49      973.27     14.01 o 
  -7   3  17      393.20      383.25      6.58 o 
  -5   3  17      451.77      439.59      7.48 o 
  -3   3  17      397.89      390.89      6.49 o 
  -1   3  17      506.15      518.84      8.27 o 
   1   3  17        0.01       -1.16      1.92 o 
   3   3  17     5858.06     5784.64    100.74 o 
   5   3  17      189.09      170.41      5.17 o 
   7   3  17       29.14       36.73      2.39 o 
   9   3  17      526.26      549.23     13.06 o 
  11   3  17        0.03       -0.38      1.68 o 
 -18   4  17      402.19      516.94     11.28 o 
 -16   4  17      433.38      347.38      7.26 o 
 -14   4  17     1717.14     1833.78     35.82 o 
 -12   4  17      364.46      320.62      7.02 o 
 -10   4  17       29.04       53.21      2.73 o 
  -8   4  17     2019.51     2000.18     34.09 o 
  -6   4  17      330.50      363.39      6.77 o 
  -4   4  17      583.15      615.22     11.89 o 
  -2   4  17      624.24      614.10     11.91 o 
   0   4  17      533.19      531.62      9.89 o 
   2   4  17      604.52      642.14     12.01 o 
   4   4  17      383.70      336.30      7.25 o 
   6   4  17      354.03      343.11      8.18 o 
   8   4  17      113.28      121.49      4.96 o 
  10   4  17        4.17        4.93      2.28 o 
 -17   5  17       37.60       29.95      2.75 o 
 -15   5  17       59.88       51.05      5.42 o 
 -13   5  17      933.45      946.95     19.91 o 
 -11   5  17       44.90       44.70      2.52 o 
  -9   5  17      420.86      418.49      8.99 o 
  -7   5  17     1970.92     2147.65     44.28 o 
  -5   5  17     1223.93     1254.50     24.42 o 
  -3   5  17      722.33      729.76     14.65 o 
  -1   5  17     2314.54     2316.10     41.11 o 
   1   5  17      649.52      646.32     12.73 o 
   3   5  17      185.12      192.82      4.53 o 
   5   5  17      296.40      297.29      7.69 o 
   7   5  17       87.56       81.06      2.64 o 
 -14   6  17      124.07      100.96      4.58 o 
 -12   6  17        8.25       16.34      1.98 o 
 -10   6  17      301.60      313.89      7.36 o 
  -8   6  17        4.96       -2.45      2.45 o 
  -6   6  17      194.35      221.55      5.94 o 
  -4   6  17     1345.65     1367.06     26.37 o 
  -2   6  17       41.40       30.91      2.04 o 
   0   6  17      154.73      157.14      3.86 o 
   2   6  17      135.94      134.81      4.42 o 
   4   6  17      249.55      258.91      6.53 o 
 -11   7  17       31.56       24.34      2.02 o 
  -9   7  17       21.67       22.85      1.93 o 
  -7   7  17      182.19      174.64      6.49 o 
  -5   7  17      249.25      275.52     12.11 o 
  -3   7  17        9.32        1.56      2.50 o 
  -1   7  17       60.21       37.18      3.37 o 
   1   7  17        4.23        3.92      1.11 o 
 -20   0  18        0.94        5.88      3.31 o 
 -18   0  18       16.89       16.90      3.46 o 
 -16   0  18     2048.58     2218.62     76.53 o 
 -14   0  18       93.00      115.46      7.49 o 
 -12   0  18     5511.26     5550.28    128.50 o 
 -10   0  18        0.72       -0.96      2.21 o 
  -8   0  18     2426.47     2345.40     75.26 o 
  -6   0  18     2800.28     2705.76     57.42 o 
  -4   0  18     8017.15     7629.61    147.42 o 
  -2   0  18    10513.65     9885.17    179.30 o 
   0   0  18      892.54      922.50     18.84 o 
   2   0  18      609.67      628.54     15.70 o 
   4   0  18      249.04      277.78      9.31 o 
   6   0  18      592.00      615.44     16.38 o 
   8   0  18      345.40      305.68      8.89 o 
  10   0  18      351.60      332.54      9.26 o 
 -21   1  18       38.98       46.04      2.91 o 
 -19   1  18       51.83       69.95      3.03 o 
 -17   1  18     1249.90     1206.56     27.96 o 
 -15   1  18     2887.16     2785.73     59.34 o 
 -13   1  18      717.65      730.38     12.11 o 
 -11   1  18       35.35       35.28      2.11 o 
  -9   1  18      106.91      111.03      3.12 o 
  -7   1  18      118.56      123.41      4.19 o 
  -5   1  18     1727.76     1676.01     23.62 o 
  -3   1  18      390.15      368.99      6.19 o 
  -1   1  18       38.70       43.58      1.87 o 
   1   1  18      719.92      697.55      9.96 o 
   3   1  18     1079.60     1093.61     19.84 o 
   5   1  18        7.01        6.80      1.74 o 
   7   1  18       17.02       16.57      1.80 o 
   9   1  18      123.02      133.38      3.47 o 
  11   1  18      376.49      307.60     10.20 o 
 -20   2  18      158.19      146.32      5.77 o 
 -18   2  18      366.13      413.66     10.25 o 
 -16   2  18       40.05       31.76      2.71 o 
 -14   2  18      554.01      645.78     11.62 o 
 -12   2  18       40.42       43.09      2.40 o 
 -10   2  18     1204.52     1214.59     19.31 o 
  -8   2  18     2190.00     2245.49     36.14 o 
  -6   2  18     5091.83     4956.02     69.71 o 
  -4   2  18       37.70       35.45      2.13 o 
  -2   2  18        0.10        4.01      1.29 o 
   0   2  18      805.24      764.17     11.14 o 
   2   2  18        4.84        0.77      2.01 o 
   4   2  18     3043.47     3251.58     57.29 o 
   6   2  18        0.01        0.06      2.24 o 
   8   2  18      156.45      138.64      3.98 o 
  10   2  18      665.51      606.55     14.11 o 
 -19   3  18     1216.13     1334.55     39.31 o 
 -17   3  18      405.55      376.79      7.84 o 
 -15   3  18      376.90      368.96      7.05 o 
 -13   3  18     1468.32     1496.72     22.99 o 
 -11   3  18       11.70       13.10      1.85 o 
  -9   3  18     5839.43     5705.46     94.77 o 
  -7   3  18      250.12      228.43      4.97 o 
  -5   3  18        3.16        3.39      1.85 o 
  -3   3  18       59.80       53.22      1.91 o 
  -1   3  18      131.25      134.76      3.21 o 
   1   3  18     2911.10     3007.13     49.91 o 
   3   3  18     2319.39     2461.37     43.28 o 
   5   3  18     2045.57     2064.66     41.46 o 
   7   3  18      645.92      719.35     17.28 o 
   9   3  18       83.42       67.11      2.74 o 
 -18   4  18      694.16      738.72     19.58 o 
 -16   4  18      147.15      102.17      4.45 o 
 -14   4  18       78.15       73.39      3.10 o 
 -12   4  18      213.32      214.17      5.34 o 
 -10   4  18     1865.47     1898.88     36.61 o 
  -8   4  18     4973.30     4918.35     87.72 o 
  -6   4  18       77.83       75.93      2.91 o 
  -4   4  18      643.23      666.18     13.36 o 
  -2   4  18       29.43       34.78      2.52 o 
   0   4  18       57.69       45.60      2.26 o 
   2   4  18      114.09      135.91      3.80 o 
   4   4  18       70.26       51.88      2.35 o 
   6   4  18      392.80      382.14     12.66 o 
   8   4  18     1091.74     1168.18     26.54 o 
 -17   5  18       98.14      102.10      8.96 o 
 -15   5  18      247.75      253.65      9.03 o 
 -13   5  18       32.82       26.57      2.75 o 
 -11   5  18       22.98       32.65      2.37 o 
  -9   5  18       21.27       20.70      2.61 o 
  -7   5  18     3002.79     3104.10     63.68 o 
  -5   5  18       14.23       13.69      1.98 o 
  -3   5  18      864.51      876.94     17.31 o 
  -1   5  18      115.97      142.20      5.40 o 
   1   5  18     2390.81     2458.83     45.86 o 
   3   5  18        7.95        7.73      1.65 o 
   5   5  18      282.33      282.56      6.57 o 
   7   5  18      160.03      150.90      7.09 o 
 -14   6  18      277.38      288.64     10.80 o 
 -12   6  18       16.88       14.33      2.80 o 
 -10   6  18        0.13        3.55      2.18 o 
  -8   6  18       56.31       46.13      2.91 o 
  -6   6  18      177.22      212.25      5.64 o 
  -4   6  18       10.51       12.25      2.25 o 
  -2   6  18       20.43       12.23      1.70 o 
   0   6  18      137.35      147.02      4.56 o 
   2   6  18        5.84        2.17      1.61 o 
   4   6  18      160.45      130.83      5.43 o 
  -9   7  18       14.01       12.26      1.60 o 
  -7   7  18     1362.08     1477.11     43.64 o 
  -5   7  18       96.52       96.38      4.06 o 
  -3   7  18        0.02        0.90      1.92 o 
  -1   7  18      842.01      742.41     26.96 o 
 -21   1  19        0.01        0.04      1.64 o 
 -19   1  19     1072.78     1208.35     27.04 o 
 -17   1  19       25.39       38.74      2.68 o 
 -15   1  19      363.65      364.36      7.66 o 
 -13   1  19      407.90      370.12      7.86 o 
 -11   1  19       95.51      103.01      3.37 o 
  -9   1  19      578.81      523.56      9.81 o 
  -7   1  19     2175.93     2063.27     32.53 o 
  -5   1  19     4596.30     4270.38     55.99 o 
  -3   1  19       37.52       39.57      1.91 o 
  -1   1  19      259.17      252.04      4.59 o 
   1   1  19     4431.25     4545.29     72.09 o 
   3   1  19      180.24      180.72      4.60 o 
   5   1  19      401.78      423.28      8.89 o 
   7   1  19      206.08      224.63      5.31 o 
   9   1  19       17.29       10.29      1.99 o 
 -20   2  19      804.13      923.32     27.53 o 
 -18   2  19      385.79      301.67      7.54 o 
 -16   2  19       38.38       34.23      2.80 o 
 -14   2  19      469.50      414.90      8.02 o 
 -12   2  19     3662.38     3703.64     62.25 o 
 -10   2  19      279.07      322.37      6.55 o 
  -8   2  19      556.29      517.99      8.57 o 
  -6   2  19      500.89      504.18      8.34 o 
  -4   2  19        9.16       11.48      1.99 o 
  -2   2  19      312.05      283.17      5.22 o 
   0   2  19      989.72     1043.69     16.42 o 
   2   2  19     4118.14     4380.41     77.05 o 
   4   2  19     2319.09     2539.28     44.85 o 
   6   2  19       41.48       38.51      2.47 o 
   8   2  19      662.39      601.26     13.31 o 
  10   2  19       10.06       10.53      3.94 o 
 -19   3  19       40.08       47.79      3.47 o 
 -17   3  19       29.67       20.44      2.13 o 
 -15   3  19      955.46      903.57     15.46 o 
 -13   3  19      263.55      235.58      4.75 o 
 -11   3  19      459.95      501.27      8.94 o 
  -9   3  19      214.58      220.17      4.88 o 
  -7   3  19      210.88      242.94      5.41 o 
  -5   3  19     1530.85     1440.98     24.93 o 
  -3   3  19      106.04       98.33      2.99 o 
  -1   3  19       87.52       86.50      2.97 o 
   1   3  19        9.83       14.13      1.90 o 
   3   3  19        5.84       15.73      2.04 o 
   5   3  19      202.00      186.44      5.26 o 
   7   3  19      261.67      302.96      8.48 o 
   9   3  19       39.81       41.79      4.04 o 
 -18   4  19       18.91        9.56      1.82 o 
 -16   4  19      427.66      374.72      8.67 o 
 -14   4  19      777.67      847.21     17.00 o 
 -12   4  19       85.11       95.27      3.29 o 
 -10   4  19        7.10       24.90      2.50 o 
  -8   4  19     1744.90     1741.43     31.51 o 
  -6   4  19     1147.03     1222.09     23.71 o 
  -4   4  19      347.08      311.77      7.79 o 
  -2   4  19      753.03      787.55     15.64 o 
   0   4  19      185.15      177.91      4.48 o 
   2   4  19      823.40      829.34     14.25 o 
   4   4  19        0.26       -1.29      1.78 o 
   6   4  19      230.20      262.18      6.81 o 
   8   4  19     1610.12     1457.37     57.55 o 
 -15   5  19      486.76      458.05     18.88 o 
 -13   5  19      344.04      286.56      7.70 o 
 -11   5  19     1843.42     1830.94     40.12 o 
  -9   5  19      111.57      113.79      4.94 o 
  -7   5  19      473.34      495.04     11.17 o 
  -5   5  19       77.29       93.76      3.51 o 
  -3   5  19        7.49        6.47      1.25 o 
  -1   5  19     1127.99     1118.42     21.40 o 
   1   5  19      925.02      828.05     15.86 o 
   3   5  19      315.44      289.99      5.70 o 
   5   5  19      612.46      553.09     14.15 o 
 -12   6  19       21.07       28.49      2.37 o 
 -10   6  19      637.75      665.39     15.33 o 
  -8   6  19      461.09      503.32     11.95 o 
  -6   6  19        4.35        3.16      2.13 o 
  -4   6  19       83.70       73.65      2.96 o 
  -2   6  19        0.74        1.74      2.27 o 
   0   6  19        5.74       -1.50      1.50 o 
   2   6  19      177.53      177.85      5.34 o 
  -7   7  19      183.19      180.75      6.33 o 
  -5   7  19       90.92       78.72      7.03 o 
  -3   7  19        8.43       11.47      3.15 o 
 -20   0  20       11.68       19.92      2.94 o 
 -18   0  20      244.38      275.63      9.70 o 
 -16   0  20     4743.35     4879.03    162.85 o 
 -14   0  20       22.26       41.54      3.43 o 
 -12   0  20     2613.78     2882.63     73.90 o 
 -10   0  20     2973.61     3013.40     94.61 o 
  -8   0  20     3379.07     3416.49     77.43 o 
  -6   0  20      832.82      832.70     18.39 o 
  -4   0  20      112.55      138.57      5.44 o 
  -2   0  20    12468.22    12065.75    226.26 o 
   0   0  20     3101.32     3058.88     69.07 o 
   2   0  20       59.49       55.50      3.40 o 
   4   0  20      440.26      462.28     14.65 o 
   6   0  20      204.72      206.19      7.91 o 
   8   0  20       23.95        6.18      3.48 o 
 -19   1  20     1006.18     1044.72     23.38 o 
 -17   1  20      236.22      243.49      6.70 o 
 -15   1  20      576.97      584.84     12.36 o 
 -13   1  20     1268.18     1315.68     25.55 o 
 -11   1  20      629.85      687.41     14.01 o 
  -9   1  20     2127.20     1967.05     35.83 o 
  -7   1  20     2594.59     2548.55     39.32 o 
  -5   1  20      124.40      155.09      3.49 o 
  -3   1  20       34.17       22.55      2.45 o 
  -1   1  20     1442.52     1453.77     23.70 o 
   1   1  20      110.74      106.48      3.33 o 
   3   1  20        2.35        0.75      1.96 o 
   5   1  20     1660.10     1716.52     35.02 o 
   7   1  20       46.05       44.85      2.69 o 
   9   1  20        0.38        1.16      1.82 o 
 -20   2  20        7.63       17.16      2.65 o 
 -18   2  20       11.79        6.17      2.81 o 
 -16   2  20       51.21       51.84      2.90 o 
 -14   2  20      865.23      926.95     16.18 o 
 -12   2  20      293.08      270.95      5.89 o 
 -10   2  20      822.50      892.67     17.74 o 
  -8   2  20       33.15       52.23      2.41 o 
  -6   2  20      215.76      194.50      5.10 o 
  -4   2  20      241.60      227.15      4.98 o 
  -2   2  20     2064.96     2026.44     33.35 o 
   0   2  20       92.01       89.59      2.84 o 
   2   2  20      593.80      614.15     12.38 o 
   4   2  20        5.21        5.68      1.82 o 
   6   2  20       91.78       79.66      3.03 o 
   8   2  20        0.15        1.95      2.55 o 
 -19   3  20        0.50       -1.24      2.21 o 
 -17   3  20      287.35      241.23      6.56 o 
 -15   3  20      747.16      716.42     13.19 o 
 -13   3  20      878.01      876.93     13.79 o 
 -11   3  20     1180.76     1271.35     21.67 o 
  -9   3  20       19.96       10.28      2.29 o 
  -7   3  20     1126.63     1029.23     19.00 o 
  -5   3  20      631.70      725.88     13.62 o 
  -3   3  20      129.85      143.43      3.85 o 
  -1   3  20      222.09      214.58      6.27 o 
   1   3  20        0.17        1.98      1.63 o 
   3   3  20      909.83      982.49     17.75 o 
   5   3  20     3672.99     3535.72     70.87 o 
   7   3  20        0.65        0.24      1.94 o 
 -16   4  20      112.62      110.29      3.77 o 
 -14   4  20      299.32      313.61      7.42 o 
 -12   4  20      243.88      251.58      6.15 o 
 -10   4  20       43.02       40.37      3.18 o 
  -8   4  20      321.81      364.76      8.00 o 
  -6   4  20      337.67      291.76      6.72 o 
  -4   4  20       54.30       51.64      2.98 o 
  -2   4  20     1052.49     1076.92     22.58 o 
   0   4  20        7.00        1.51      1.33 o 
   2   4  20       17.65       30.07      1.88 o 
   4   4  20      126.63      108.66      3.36 o 
   6   4  20      427.07      457.85     12.07 o 
 -15   5  20        4.08        2.23      2.61 o 
 -13   5  20     1340.54     1435.04     32.33 o 
 -11   5  20        0.00        5.23      2.01 o 
  -9   5  20      156.80      192.47      5.39 o 
  -7   5  20      846.00      944.60     19.95 o 
  -5   5  20      446.33      463.80     10.45 o 
  -3   5  20      205.28      183.86      5.15 o 
  -1   5  20       50.21       46.38      2.98 o 
   1   5  20      147.03      131.00      3.86 o 
   3   5  20      369.41      300.42      8.24 o 
   5   5  20      187.74      158.60      9.75 o 
 -12   6  20      326.18      278.39      7.65 o 
 -10   6  20       10.62        8.79      1.80 o 
  -8   6  20       63.98       50.38      2.54 o 
  -6   6  20       24.70       27.24      2.10 o 
  -4   6  20        7.46        2.56      2.00 o 
  -2   6  20      780.61      796.92     23.38 o 
   0   6  20      116.22      101.09      5.72 o 
 -19   1  21      507.87      567.93     13.88 o 
 -17   1  21        1.69        4.20      1.92 o 
 -15   1  21      446.23      450.60      9.40 o 
 -13   1  21      113.49      113.60      3.55 o 
 -11   1  21     3635.72     3420.09     63.58 o 
  -9   1  21       37.89       32.23      2.34 o 
  -7   1  21       12.56       18.60      1.98 o 
  -5   1  21     2162.07     2184.29     35.85 o 
  -3   1  21     1686.93     1619.67     25.41 o 
  -1   1  21      336.29      335.89      6.91 o 
   1   1  21      846.77      897.35     16.34 o 
   3   1  21      704.58      742.34     15.17 o 
   5   1  21       18.35       17.62      2.43 o 
   7   1  21      463.10      424.98      9.20 o 
 -20   2  21       64.22       77.28      5.88 o 
 -18   2  21      774.74      717.54     18.25 o 
 -16   2  21     1411.25     1459.98     41.96 o 
 -14   2  21      814.11      826.16     16.46 o 
 -12   2  21      311.34      275.40      6.46 o 
 -10   2  21     1939.06     1841.69     40.31 o 
  -8   2  21        9.25        4.95      2.21 o 
  -6   2  21     2370.20     2340.77     42.60 o 
  -4   2  21     3725.54     3600.85     64.66 o 
  -2   2  21      450.90      418.95      9.85 o 
   0   2  21     1458.73     1600.01     28.43 o 
   2   2  21      441.71      430.59      9.06 o 
   4   2  21       59.41       63.16      2.94 o 
   6   2  21      428.97      385.39      8.52 o 
   8   2  21      103.13      112.50      4.60 o 
 -17   3  21       57.25       28.90      3.08 o 
 -15   3  21       21.96       31.80      2.22 o 
 -13   3  21      757.14      775.19     13.50 o 
 -11   3  21      280.26      228.24      5.39 o 
  -9   3  21      175.93      147.33      4.61 o 
  -7   3  21     1162.65     1208.77     22.13 o 
  -5   3  21     1210.66     1334.95     24.33 o 
  -3   3  21       34.15       23.74      2.14 o 
  -1   3  21      330.34      353.85      7.89 o 
   1   3  21       21.38       29.89      2.38 o 
   3   3  21      167.80      136.92      4.09 o 
   5   3  21     1132.62     1011.75     22.54 o 
   7   3  21      104.78      112.56      4.09 o 
 -16   4  21      308.77      326.19     10.30 o 
 -14   4  21       47.34       50.90      3.25 o 
 -12   4  21       84.71       76.51      2.96 o 
 -10   4  21      254.62      253.08      6.50 o 
  -8   4  21      339.31      411.23      8.73 o 
  -6   4  21      795.84      852.72     16.80 o 
  -4   4  21      513.59      496.32     11.13 o 
  -2   4  21      368.58      368.37      9.24 o 
   0   4  21       35.59       24.69      2.09 o 
   2   4  21       43.25       39.34      2.25 o 
   4   4  21       48.30       47.92      3.80 o 
 -13   5  21       59.64       91.85      3.97 o 
 -11   5  21     3036.08     3070.18     68.64 o 
  -9   5  21      206.28      202.82      5.43 o 
  -7   5  21        7.29       16.03      2.32 o 
  -5   5  21      703.53      779.79     16.61 o 
  -3   5  21       76.24       59.91      2.72 o 
  -1   5  21      287.79      303.32      7.45 o 
   1   5  21      506.82      501.50     10.45 o 
   3   5  21        5.23        6.10      2.82 o 
 -10   6  21        0.17       -0.50      1.45 o 
  -8   6  21       42.74       31.90      2.06 o 
  -6   6  21      268.41      266.69      6.71 o 
  -4   6  21        0.25        2.30      1.73 o 
  -2   6  21     1304.30     1140.65     56.26 o 
 -20   0  22      837.03      868.28     39.17 o 
 -18   0  22       37.77       34.36      3.94 o 
 -16   0  22      908.96      914.76     31.49 o 
 -14   0  22    13445.77    13433.79    375.65 o 
 -12   0  22        9.04       18.67      3.23 o 
 -10   0  22      779.43      752.55     19.79 o 
  -8   0  22     1026.94     1078.12     32.22 o 
  -6   0  22       99.97      104.59      5.39 o 
  -4   0  22      837.44      833.53     19.51 o 
  -2   0  22      329.34      333.18      9.60 o 
   0   0  22      950.96      989.43     25.37 o 
   2   0  22      347.24      357.18     11.31 o 
   4   0  22        2.42        3.43      3.29 o 
   6   0  22       11.14       12.14      2.90 o 
 -19   1  22      183.18      200.54      6.51 o 
 -17   1  22     1115.93     1083.85     42.48 o 
 -15   1  22     1251.28     1288.10     28.34 o 
 -13   1  22     1661.20     1569.56     29.51 o 
 -11   1  22     1414.95     1475.24     27.96 o 
  -9   1  22      871.92      852.46     16.58 o 
  -7   1  22       27.81       12.69      2.17 o 
  -5   1  22     1757.94     1785.89     32.49 o 
  -3   1  22     2228.37     2201.36     37.23 o 
  -1   1  22      921.36      956.10     17.35 o 
   1   1  22      598.02      633.05     11.77 o 
   3   1  22        1.39       -1.02      2.38 o 
   5   1  22       41.17       41.42      2.47 o 
   7   1  22      127.56      139.26      3.74 o 
 -18   2  22      114.76      132.13      5.05 o 
 -16   2  22      447.28      443.74     17.15 o 
 -14   2  22      171.58      186.23      5.23 o 
 -12   2  22       15.24        7.56      2.39 o 
 -10   2  22      222.78      223.35      6.62 o 
  -8   2  22      322.00      263.01      6.28 o 
  -6   2  22      542.26      641.35     13.09 o 
  -4   2  22     1911.55     1950.41     35.34 o 
  -2   2  22      400.80      419.48      8.29 o 
   0   2  22      134.75      137.22      4.26 o 
   2   2  22        1.72        1.53      2.15 o 
   4   2  22       15.52        8.34      2.22 o 
   6   2  22      415.31      370.37      8.77 o 
 -17   3  22       22.00       39.16      4.16 o 
 -15   3  22       20.68       12.49      2.40 o 
 -13   3  22      337.35      359.57      7.85 o 
 -11   3  22       57.84       70.20      2.96 o 
  -9   3  22     1455.45     1597.28     28.92 o 
  -7   3  22     6525.90     6437.64    114.55 o 
  -5   3  22        3.89        2.33      2.04 o 
  -3   3  22     1052.37     1143.98     30.29 o 
  -1   3  22      185.88      171.18      4.74 o 
   1   3  22      373.14      383.56      8.08 o 
   3   3  22     2414.41     2323.96     54.41 o 
   5   3  22     3723.61     3439.51    107.13 o 
 -16   4  22        2.16        0.86      3.15 o 
 -14   4  22       33.06       28.13      2.32 o 
 -12   4  22        0.03        4.33      2.29 o 
 -10   4  22     1084.81     1183.97     22.86 o 
  -8   4  22     2398.77     2554.40     48.54 o 
  -6   4  22      624.39      604.77     13.24 o 
  -4   4  22       16.16        3.57      2.25 o 
  -2   4  22     1605.72     1727.46     38.54 o 
   0   4  22      174.36      206.29      5.27 o 
   2   4  22      344.84      288.90      6.54 o 
   4   4  22      680.19      625.10     22.01 o 
 -13   5  22     1073.67     1231.34     35.61 o 
 -11   5  22      412.50      372.64      9.16 o 
  -9   5  22      384.27      420.51      9.31 o 
  -7   5  22      134.18      131.19      4.05 o 
  -5   5  22       43.52       36.78      2.34 o 
  -3   5  22       52.16       47.58      2.66 o 
  -1   5  22       12.83        8.22      2.08 o 
   1   5  22       41.54       29.30      2.55 o 
  -8   6  22        8.42        6.54      1.51 o 
  -6   6  22        2.51        4.25      1.52 o 
 -19   1  23      155.74      160.01      5.38 o 
 -17   1  23       88.00       78.25      2.98 o 
 -15   1  23       78.07       66.50      2.89 o 
 -13   1  23      229.40      202.39      5.79 o 
 -11   1  23     1438.71     1374.41     26.13 o 
  -9   1  23        0.65       -0.95      2.14 o 
  -7   1  23      639.68      685.95     15.38 o 
  -5   1  23       22.00       16.31      2.18 o 
  -3   1  23      451.24      450.75      7.88 o 
  -1   1  23      103.96      103.87      3.31 o 
   1   1  23        0.76        3.40      2.25 o 
   3   1  23        1.83        1.47      2.15 o 
   5   1  23        3.06        3.73      2.09 o 
 -18   2  23      286.92      282.03      9.38 o 
 -16   2  23      433.93      410.81     10.78 o 
 -14   2  23      277.50      293.96      7.06 o 
 -12   2  23       14.00       13.91      2.58 o 
 -10   2  23      189.95      150.00      5.33 o 
  -8   2  23      958.81     1050.67     20.75 o 
  -6   2  23      856.40      923.32     18.37 o 
  -4   2  23      252.45      247.80      5.55 o 
  -2   2  23       51.90       52.38      2.42 o 
   0   2  23      370.65      378.08      8.03 o 
   2   2  23      494.77      507.65     10.22 o 
   4   2  23      123.13      100.68      3.47 o 
   6   2  23        6.57       -0.57      4.30 o 
 -17   3  23       47.29       30.68      4.16 o 
 -15   3  23        3.44       -2.02      3.47 o 
 -13   3  23      163.48      155.91      4.25 o 
 -11   3  23     1835.49     1882.07     38.55 o 
  -9   3  23       10.31       29.17      2.14 o 
  -7   3  23       98.67       94.12      4.30 o 
  -5   3  23       39.47       30.32      2.37 o 
  -3   3  23       53.89       66.18      3.68 o 
  -1   3  23      459.00      493.61      9.99 o 
   1   3  23      201.84      190.71      4.70 o 
   3   3  23       32.88       30.84      2.34 o 
 -14   4  23     1066.69      921.61     26.96 o 
 -12   4  23     2210.91     2362.15     48.35 o 
 -10   4  23      272.09      287.88      6.34 o 
  -8   4  23        0.13       -1.57      1.91 o 
  -6   4  23     4815.97     5227.48    106.34 o 
  -4   4  23       90.53       83.73      3.11 o 
  -2   4  23      304.42      343.79      9.59 o 
   0   4  23     1475.80     1418.85     32.98 o 
   2   4  23     1487.32     1377.43     33.35 o 
 -11   5  23       61.41       54.95      2.78 o 
  -9   5  23      575.50      597.15     13.95 o 
  -7   5  23       27.89       28.05      2.07 o 
  -5   5  23      171.15      183.17      5.04 o 
  -3   5  23      148.77      143.28      4.61 o 
  -1   5  23        0.54       -1.99      1.99 o 
 -18   0  24       30.63       23.97      2.51 o 
 -16   0  24      826.20      771.26     28.25 o 
 -14   0  24      132.97      161.52      6.50 o 
 -12   0  24      565.66      521.78     15.84 o 
 -10   0  24      456.18      499.29     14.97 o 
  -8   0  24      360.50      300.22     10.73 o 
  -6   0  24      222.67      234.88      9.09 o 
  -4   0  24      380.49      328.14      8.57 o 
  -2   0  24      197.97      174.41      6.09 o 
   0   0  24      390.10      352.32     10.05 o 
   2   0  24     2017.05     2239.33     64.14 o 
   4   0  24        3.67        1.57      2.64 o 
 -17   1  24      962.39      939.26     25.57 o 
 -15   1  24      535.12      554.42     11.71 o 
 -13   1  24      264.10      269.40      6.07 o 
 -11   1  24      288.66      260.30      6.06 o 
  -9   1  24      420.29      452.47     11.64 o 
  -7   1  24      266.57      275.92      7.25 o 
  -5   1  24      838.71      876.79     16.35 o 
  -3   1  24      107.11      111.62      3.44 o 
  -1   1  24      393.52      411.69      8.05 o 
   1   1  24      557.83      585.17     11.65 o 
   3   1  24      111.05      112.80      3.74 o 
   5   1  24       38.25       34.61      1.94 o 
 -16   2  24        0.25        3.10      2.38 o 
 -14   2  24     1138.49     1080.01     24.84 o 
 -12   2  24      124.66      137.89      5.03 o 
 -10   2  24        4.97       -0.66      2.51 o 
  -8   2  24     1247.55     1337.00     26.10 o 
  -6   2  24        0.94        1.82      2.03 o 
  -4   2  24      349.53      371.59      7.81 o 
  -2   2  24       59.46       65.24      2.45 o 
   0   2  24        2.41        0.44      2.10 o 
   2   2  24       33.38       34.41      2.15 o 
   4   2  24      112.69      103.06      3.52 o 
 -15   3  24       58.18       39.00      3.65 o 
 -13   3  24      487.40      473.97     12.67 o 
 -11   3  24       65.01       77.92      3.18 o 
  -9   3  24      878.74      933.17     18.44 o 
  -7   3  24     1923.03     1972.53     38.09 o 
  -5   3  24      295.56      249.80      6.25 o 
  -3   3  24        8.87        8.98      3.02 o 
  -1   3  24      152.55      179.80      4.45 o 
   1   3  24      305.92      274.25      5.90 o 
   3   3  24       51.78       42.63      2.16 o 
 -14   4  24        0.84        3.15      4.59 o 
 -12   4  24      214.06      229.13      6.08 o 
 -10   4  24      456.39      472.74     10.29 o 
  -8   4  24       15.04        7.46      2.08 o 
  -6   4  24     1535.66     1565.13     35.57 o 
  -4   4  24      165.60      174.39      5.71 o 
  -2   4  24      717.45      682.98     17.52 o 
   0   4  24      674.12      650.93     18.81 o 
 -11   5  24      329.30      282.38     16.78 o 
  -9   5  24       46.12       60.20      2.94 o 
  -7   5  24      124.17      139.02      4.46 o 
  -5   5  24       14.93       14.62      1.97 o 
  -3   5  24      105.16       91.92      4.66 o 
 -17   1  25      228.93      220.53      6.89 o 
 -15   1  25       59.72       71.80      2.67 o 
 -13   1  25       60.69       84.59      3.04 o 
 -11   1  25     1640.76     1775.74     36.87 o 
  -9   1  25     1347.30     1354.62     32.01 o 
  -7   1  25      770.52      814.73     17.93 o 
  -5   1  25      335.10      326.63      6.80 o 
  -3   1  25       80.82       87.99      2.85 o 
  -1   1  25      104.56      116.96      3.42 o 
   1   1  25      124.73      112.81      3.54 o 
   3   1  25      370.68      385.34      8.36 o 
 -16   2  25      289.46      202.50     22.87 o 
 -14   2  25       10.95        8.24      2.33 o 
 -12   2  25     1368.37     1410.44     37.33 o 
 -10   2  25       60.66       61.91      3.15 o 
  -8   2  25     1057.70     1037.80     20.42 o 
  -6   2  25       10.99       15.38      2.20 o 
  -4   2  25      424.16      414.92      9.33 o 
  -2   2  25        0.10       -1.35      2.02 o 
   0   2  25        1.57       -0.71      1.87 o 
   2   2  25      407.29      414.84      8.92 o 
 -15   3  25      299.17      322.04     17.78 o 
 -13   3  25        0.22        0.92      3.39 o 
 -11   3  25       45.49       43.99      2.41 o 
  -9   3  25       59.77       54.32      2.44 o 
  -7   3  25      293.48      303.04      7.97 o 
  -5   3  25      336.84      315.98     10.12 o 
  -3   3  25        0.23       -1.84      4.06 o 
  -1   3  25        5.34        5.69      1.71 o 
   1   3  25      244.90      203.10      6.92 o 
 -12   4  25        4.42       -1.40      1.91 o 
 -10   4  25      213.88      194.64      6.09 o 
  -8   4  25      344.13      293.37      7.45 o 
  -6   4  25      610.39      617.53     14.36 o 
  -4   4  25        7.40        1.80      2.17 o 
  -2   4  25      264.51      270.22      8.44 o 
 -16   0  26      624.41      574.86     46.33 o 
 -14   0  26     2668.58     2635.78     74.53 o 
 -12   0  26     5086.95     5104.60    186.67 o 
 -10   0  26     1612.66     1610.30     87.29 o 
  -8   0  26        4.04       -4.40      4.40 o 
  -6   0  26     2887.96     3057.99    136.59 o 
  -4   0  26      147.65      134.02      5.16 o 
  -2   0  26        3.86        4.05      2.50 o 
   0   0  26     1994.28     2018.25     57.74 o 
   2   0  26      331.07      372.25     11.45 o 
 -15   1  26      110.96      123.17      4.53 o 
 -13   1  26       45.47       49.50      2.92 o 
 -11   1  26        9.68       12.14      2.33 o 
  -9   1  26       28.16       27.69      2.58 o 
  -7   1  26      366.01      380.22      8.97 o 
  -5   1  26        9.13        7.95      1.99 o 
  -3   1  26      172.45      182.68      4.25 o 
  -1   1  26       20.35       16.88      1.95 o 
   1   1  26        4.25       11.86      1.96 o 
 -16   2  26       24.40       19.21      3.30 o 
 -14   2  26       53.83       56.11      3.86 o 
 -12   2  26       92.78       69.07      3.76 o 
 -10   2  26        6.06        3.25      2.38 o 
  -8   2  26       56.48       66.85      2.54 o 
  -6   2  26       83.28       94.05      3.23 o 
  -4   2  26       99.43      126.90      4.01 o 
  -2   2  26        9.03        2.31      2.00 o 
   0   2  26      338.25      363.51      8.18 o 
 -13   3  26     1158.59     1124.20     41.81 o 
 -11   3  26      898.12      903.22     27.75 o 
  -9   3  26       59.46       57.14      2.37 o 
  -7   3  26       41.17       34.27      2.16 o 
  -5   3  26      164.75      174.39      5.65 o 
  -3   3  26       61.14       36.70      2.70 o 
  -1   3  26       67.61       73.31      3.17 o 
 -10   4  26       26.55       14.92      3.69 o 
  -8   4  26      129.97      107.29      4.05 o 
  -6   4  26      443.82      414.86     10.87 o 
  -4   4  26       12.91       17.66      1.94 o 
 -15   1  27     1547.42     1370.41     61.44 o 
 -13   1  27      168.13      159.09      5.18 o 
 -11   1  27        0.01       -1.01      2.05 o 
  -9   1  27      428.37      399.07     10.17 o 
  -7   1  27        5.81        2.06      3.21 o 
  -5   1  27      205.44      203.99      5.19 o 
  -3   1  27      241.74      256.21      6.09 o 
  -1   1  27       44.06       30.30      1.86 o 
 -14   2  27      255.92      276.10     11.21 o 
 -12   2  27      649.83      666.79     24.14 o 
 -10   2  27       42.67       38.16      2.46 o 
  -8   2  27        1.32        1.99      1.71 o 
  -6   2  27        0.48        4.31      1.92 o 
  -4   2  27       70.05       57.30      2.61 o 
  -2   2  27      825.87      800.26     20.26 o 
 -11   3  27       26.92       24.96      2.94 o 
  -9   3  27       14.21       12.84      1.59 o 
  -7   3  27      242.68      254.63      6.47 o 
  -5   3  27      189.19      185.63      5.58 o 
  -3   3  27      980.84      991.18     34.14 o 
 -12   0  28     2050.48     1886.85     69.43 o 
 -10   0  28     1937.12     2054.82     75.66 o 
  -8   0  28      247.67      247.78      9.36 o 
  -6   0  28     1385.37     1422.80     52.05 o 
  -4   0  28     1071.76     1060.10     39.05 o 
 -13   1  28      528.87      468.49     14.90 o 
 -11   1  28        3.63        4.04      2.07 o 
  -9   1  28       41.25       51.57      2.63 o 
  -7   1  28      900.76      848.57     30.28 o 
  -5   1  28      122.15      148.17      5.48 o 
  -3   1  28       16.23        6.81      1.86 o 
 -12   2  28       53.88       47.18      2.97 o 
 -10   2  28        3.60        3.13      2.00 o 
  -8   2  28        0.49        2.31      2.11 o 
  -6   2  28      481.51      443.07     17.13 o 
  -4   2  28      276.54      292.39     11.81 o 
  -9   1  29       66.68       49.75      3.19 o 
  -7   1  29     1111.83     1233.68     63.00 o 
                                                 
